# Supplementary material for: Alterations in conformational state of albumin in plasma in chronic hemodialyzed patients
Source: PLoS One. 2018 Mar 19;13(3):e0192268. doi: 10.1371/journal.pone.0192268 (PMC5858756; doi:10.1371/journal.pone.0192268)
Supplement: S1 Appendix — (XLS) [file pone.0192268.s001.xls]

## Sheet: MSL 
MSL	hw/hs
	K_A	K_B	K_C	PRZED_A	PRZED_B	PRZED_C	PO_A	PO_B	PO_C
Liczba pomiarów	control			before HD			after HD
		t-BOOH	+H2O2		t-BOOH	+H2O2		t-BOOH	+H2O2
1	1.71	2.25	1.88	1.91	2.18	1.96	1.83	1.93	1.96
2	1.61	2.16	1.81	1.88	1.92	1.79	1.78	1.83	1.77
3	1.59	2.12	1.79	1.84	1.81	1.72	1.74	1.81	1.77
4	1.56	1.89	1.69	1.8	1.8	1.71	1.64	1.81	1.61
5	1.54	1.81	1.8	1.78	1.78	1.7	1.61	1.79	1.61
6	1.53	2.13	1.87	1.73	1.77	1.66	1.61	1.77	1.58
7	1.52	2.14	1.76	1.66	1.77	1.62	1.58	1.75	1.55
8	1.38	2.17	1.79	1.63	1.73	1.62	1.57	1.66	1.52
9	1.64	2.18	1.79	1.59	1.73	1.56	1.37	1.65	1.51
mean	1.56444	2.09444	1.79778	1.75778	1.83222	1.70444	1.63667	1.77778	1.65333
SD	0.0918029	0.14501	0.0562978	0.112891	0.142107	0.117272	0.136382	0.085991	0.14975
NORMALITY
K_A: SW-W = 0,9028; p = 0,1459
K_B: SW-W = 0,7955; p = 0,0491
K_C: SW-W = 0,9164; p = 0,3632
PRZED_A: SW-W = 0,9534; p = 0,7270
PRZED_B: SW-W = 0,7042; p = 0,0516
PRZED_C: SW-W = 0,9028; p = 0,2688
PO_A: SW-W = 0,9372; p = 0,5531
PO_B: SW-W = 0,9387; p = 0,5685
PO_C: SW-W = 0,8584; p = 0,0920

## Sheet: ISL
ISL	tc
	K_A	K_B	K_C	PRZED_A	PRZED_B	PRZED_C	PO_A	PO_B	PO_C
Liczba pomiarów	control			before HD			after HD
		t-BOOH	+H2O2		t-BOOH	+H2O2		t-BOOH	+H2O2
1	2.92	6.29	4.89	2.92	3.94	6.5	4.27	5.41	8.72
2	2.44	6.03	4.7	2.68	3.7	5.35	3.75	5.06	8.09
3	2.4	5.99	4.67	1.59	3.54	3.88	3.41	4.49	7.14
4	2.16	5.96	4.67	1.52	3.33	3.26	3.13	3.5	6.96
5	2.14	5.93	4.42	1.32	2.77	2.55	2.73	3.43	3.04
6	2.23	6.11	4.42	1.2	2.17	2.29	2.69	2.44	2.81
7	2.15	6.12	4.35	0.94	1.8	1.67	2.57	1.88	2.61
8	2.27	6.06	4.77	1.74	0.57	3.64	3.22	1.25	5.62
9	2.03	6.18	4.64	1.74	0.55	3.64	3.15	3.26	5.5
mean	2.30444	6.07444	4.61444	1.73889	2.48556	3.64222	3.21333	3.41333	5.61
SD	0.264628	0.114139	0.180216	0.657161	1.29814	1.50819	0.544931	1.40833	2.33032
NORMALITY
K_A: SW-W = 0,8283; p = 0,0427
K_B: SW-W = 0,9619; p = 0,8184
K_C: SW-W = 0,9648; p = 0,8303
PRZED_A: SW-W = 0,88; p = 0,1883
PRZED_B: SW-W = 0,8909; p = 0,2040
PRZED_C: SW-W = 0,944; p = 0,6510
PO_A: SW-W = 0,9339; p = 0,5519
PO_B: SW-W = 0,9532; p = 0,7436
PO_C: SW-W = 0,8739; p = 0,1645

## Sheet: 16DS
16DS	h+1/h0
	K_A	K_B	K_C	PRZED_A	PRZED_B	PRZED_C	PO_A	PO_B	PO_C
Liczba pomiarów	control			before HD			after HD
		t-BOOH	+H2O2		t-BOOH	+H2O2		t-BOOH	+H2O2
1	0.377	0.451	0.632	0.515	0.499	0.412	0.497	0.561	0.522
2	0.365	0.452	0.621	0.486	0.476	0.484	0.492	0.523	0.504
3	0.363	0.467	0.59	0.484	0.475	0.464	0.481	0.487	0.465
4	0.362	0.465	0.556	0.481	0.471	0.463	0.464	0.482	0.456
5	0.356	0.458	0.54	0.472	0.468	0.453	0.464	0.478	0.443
6	0.344	0.451	0.529	0.462	0.461	0.448	0.452	0.454	0.431
7	0.336	0.449	0.511	0.457	0.456	0.447	0.444	0.441	0.424
8	0.33	0.443	0.509	0.396	0.445	0.436	0.439	0.433	0.423
9	0.328	0.441	0.559	0.384	0.433	0.414	0.432	0.433	0.388
mean	0.351222	0.453	0.560778	0.459667	0.464889	0.446778	0.462778	0.476889	0.450667
SD	0.0173405	0.00890225	0.0449716	0.0429331	0.0191797	0.0234136	0.0232958	0.0432939	0.0418569
NORMALITY
K_A: SW-W = 0,9259; p = 0,3712
K_B: SW-W = 0,9486; p = 0,5768
K_C: SW-W = 0,9297; p = 0,4448
PRZED_A: SW-W = 0,873; p = 0,1323
PRZED_B: SW-W = 0,977; p = 0,9471
PRZED_C: SW-W = 0,9492; p = 0,6811
PO_A: SW-W = 0,9412; p = 0,5944
PO_B: SW-W = 0,9022; p = 0,2652
PO_C: SW-W = 0,9543; p = 0,7369

## Sheet: SH
SH	nmol/mg białka
	K_A	K_B	K_C	PRZED_A	PRZED_B	PRZED_C	PO_A	PO_B	PO_C
Liczba pomiarów	control			before HD			after HD
		t-BOOH	+H2O2		t-BOOH	+H2O2		t-BOOH	+H2O2
1	8.26	6.5	7.98	6.63	4.21	5.4	5.02	3.68	4.85
2	7.12	5.32	6.19	6.82	4.81	5.28	5.4	3.99	4.69
3	7.56	5.28	6.28	6.31	4.2	5.64	5.23	4.11	4
4	7.65	5.96	6.96	6.86	4.98	6.01	5.81	3.85	4.12
5	6.56	5.11	6.01	7.66	5.32	6.17	6	4.16	4.97
6	7.43	5.66	6.14	6.08	4.96	5.42	5.64	3.22	3.96
7	6.18	5.23	5.96	7	5.11	5.84	5.98	3.96	4.48
8	6.98	5.81	6.14	6.42	4.56	5.72	5.26	3.45	4.26
9	7.24	5.69	6.74	6.38	4.25	5.11	5.74	3.87	4.18
mean	7.22	5.61778	6.48889	6.68444	4.71111	5.62111	5.56444	3.81	4.39
SD	0.613535	0.440221	0.651334	0.470588	0.421558	0.349551	0.351287	0.309677	0.373664
%	8.49771	7.83621	10.0377	7.04004	8.94816	6.21854	6.31307	8.12801	8.51171
NORMALITY
K_A: SW-W = 0,969; p = 0,8626
K_B: SW-W = 0,9522; p = 0,5946
K_C: SW-W = 0,8738; p = 0,0475
PRZED_A: SW-W = 0,9277; p = 0,3882
PRZED_B: SW-W = 0,9498; p = 0,6412
PRZED_C: SW-W = 0,9693; p = 0,8792
PO_A: SW-W = 0,9464; p = 0,5979
PO_B: SW-W = 0,957; p = 0,7340
PO_C: SW-W = 0,957; p = 0,7344

## Sheet: spectrum of MSL
333.486	17
333.488	17
333.491	18
333.493	18
333.496	18
333.498	17
333.5	14
333.503	11
333.505	8
333.508	5
333.51	3
333.513	2
333.515	1
333.518	1
333.52	2
333.522	4
333.525	4
333.527	6
333.53	6
333.532	6
333.535	7
333.537	7
333.54	7
333.542	7
333.544	8
333.547	8
333.549	8
333.552	10
333.554	10
333.557	11
333.559	11
333.562	11
333.564	11
333.566	11
333.569	11
333.571	10
333.574	9
333.576	7
333.579	5
333.581	2
333.583	0
333.586	0
333.588	1
333.591	1
333.593	2
333.596	3
333.598	3
333.601	4
333.603	4
333.605	4
333.608	3
333.61	1
333.613	1
333.615	1
333.618	2
333.62	3
333.623	3
333.625	4
333.627	4
333.63	3
333.632	3
333.635	4
333.637	5
333.64	6
333.642	6
333.645	6
333.647	6
333.649	5
333.652	5
333.654	4
333.657	4
333.659	4
333.662	5
333.664	4
333.667	3
333.669	3
333.671	4
333.674	4
333.676	3
333.679	2
333.681	2
333.684	1
333.686	1
333.688	2
333.691	2
333.693	1
333.696	0
333.698	-1
333.701	-3
333.703	-4
333.706	-5
333.708	-5
333.71	-5
333.713	-4
333.715	-2
333.718	-1
333.72	0
333.723	0
333.725	0
333.728	-1
333.73	1
333.732	2
333.735	4
333.737	4
333.74	6
333.742	6
333.745	6
333.747	6
333.75	7
333.752	8
333.754	8
333.757	8
333.759	10
333.762	10
333.764	12
333.767	13
333.769	14
333.771	15
333.774	15
333.776	15
333.779	15
333.781	15
333.784	16
333.786	17
333.789	17
333.791	17
333.793	16
333.796	15
333.798	15
333.801	16
333.803	16
333.806	16
333.808	16
333.811	16
333.813	15
333.815	15
333.818	16
333.82	16
333.823	18
333.825	19
333.828	19
333.83	20
333.833	20
333.835	20
333.837	22
333.84	21
333.842	19
333.845	17
333.847	15
333.85	14
333.852	13
333.854	13
333.857	13
333.859	13
333.862	12
333.864	13
333.867	13
333.869	13
333.872	13
333.874	13
333.876	14
333.879	15
333.881	15
333.884	15
333.886	14
333.889	12
333.891	11
333.894	10
333.896	9
333.898	7
333.901	6
333.903	7
333.906	7
333.908	6
333.911	6
333.913	7
333.916	7
333.918	7
333.92	7
333.923	7
333.925	7
333.928	7
333.93	8
333.933	10
333.935	11
333.938	12
333.94	12
333.942	13
333.945	13
333.947	12
333.95	12
333.952	10
333.955	10
333.957	10
333.959	10
333.962	8
333.964	6
333.967	5
333.969	4
333.972	2
333.974	2
333.977	2
333.979	2
333.981	3
333.984	4
333.986	3
333.989	4
333.991	6
333.994	7
333.996	10
333.999	12
334.001	15
334.003	16
334.006	16
334.008	16
334.011	17
334.013	17
334.016	18
334.018	18
334.021	18
334.023	18
334.025	18
334.028	18
334.03	19
334.033	19
334.035	20
334.038	21
334.04	22
334.042	23
334.045	24
334.047	26
334.05	27
334.052	28
334.055	30
334.057	30
334.06	31
334.062	31
334.064	33
334.067	34
334.069	35
334.072	35
334.074	35
334.077	34
334.079	34
334.082	32
334.084	30
334.086	29
334.089	27
334.091	26
334.094	25
334.096	23
334.099	23
334.101	23
334.104	23
334.106	23
334.108	23
334.111	24
334.113	24
334.116	24
334.118	24
334.121	23
334.123	23
334.125	23
334.128	23
334.13	22
334.133	24
334.135	25
334.138	27
334.14	29
334.143	30
334.145	31
334.147	32
334.15	32
334.152	33
334.155	33
334.157	33
334.16	34
334.162	33
334.165	33
334.167	32
334.169	33
334.172	34
334.174	34
334.177	34
334.179	34
334.182	34
334.184	33
334.187	33
334.189	33
334.191	33
334.194	32
334.196	32
334.199	32
334.201	33
334.204	33
334.206	33
334.208	33
334.211	35
334.213	36
334.216	37
334.218	37
334.221	36
334.223	35
334.226	36
334.228	35
334.23	34
334.233	34
334.235	33
334.238	33
334.24	33
334.243	33
334.245	34
334.248	34
334.25	35
334.252	36
334.255	37
334.257	38
334.26	39
334.262	41
334.265	42
334.267	42
334.27	44
334.272	45
334.274	46
334.277	46
334.279	45
334.282	44
334.284	45
334.287	46
334.289	47
334.292	48
334.294	50
334.296	52
334.299	53
334.301	54
334.304	56
334.306	57
334.309	57
334.311	57
334.313	58
334.316	59
334.318	58
334.321	57
334.323	58
334.326	58
334.328	59
334.331	59
334.333	61
334.335	62
334.338	62
334.34	63
334.343	63
334.345	64
334.348	64
334.35	65
334.353	64
334.355	62
334.357	62
334.36	61
334.362	59
334.365	59
334.367	59
334.37	59
334.372	60
334.375	60
334.377	61
334.379	62
334.382	63
334.384	63
334.387	65
334.389	66
334.392	69
334.394	70
334.396	72
334.399	72
334.401	72
334.404	72
334.406	72
334.409	72
334.411	71
334.414	70
334.416	69
334.418	69
334.421	69
334.423	69
334.426	69
334.428	68
334.431	67
334.433	64
334.436	62
334.438	59
334.44	59
334.443	60
334.445	61
334.448	62
334.45	63
334.453	65
334.455	67
334.458	68
334.46	70
334.462	72
334.465	73
334.467	73
334.47	74
334.472	76
334.475	77
334.477	78
334.479	79
334.482	79
334.484	79
334.487	79
334.489	79
334.492	80
334.494	81
334.497	81
334.499	82
334.501	84
334.504	85
334.506	86
334.509	88
334.511	90
334.514	92
334.516	96
334.519	97
334.521	99
334.523	102
334.526	104
334.528	105
334.531	106
334.533	108
334.536	110
334.538	113
334.541	114
334.543	114
334.545	115
334.548	115
334.55	116
334.553	116
334.555	116
334.558	117
334.56	118
334.562	119
334.565	121
334.567	124
334.57	125
334.572	126
334.575	127
334.577	129
334.58	131
334.582	131
334.584	133
334.587	134
334.589	136
334.592	138
334.594	138
334.597	138
334.599	138
334.602	137
334.604	137
334.606	137
334.609	137
334.611	139
334.614	140
334.616	142
334.619	144
334.621	146
334.624	149
334.626	150
334.628	153
334.631	153
334.633	153
334.636	154
334.638	155
334.641	155
334.643	155
334.646	155
334.648	156
334.65	157
334.653	158
334.655	156
334.658	156
334.66	156
334.663	156
334.665	156
334.667	157
334.67	159
334.672	161
334.675	162
334.677	163
334.68	164
334.682	165
334.685	166
334.687	167
334.689	168
334.692	169
334.694	170
334.697	171
334.699	174
334.702	175
334.704	178
334.707	180
334.709	183
334.711	184
334.714	185
334.716	185
334.719	185
334.721	187
334.724	189
334.726	189
334.729	190
334.731	191
334.733	191
334.736	191
334.738	192
334.741	192
334.743	192
334.746	191
334.748	192
334.75	191
334.753	192
334.755	192
334.758	192
334.76	192
334.763	192
334.765	194
334.768	196
334.77	197
334.772	199
334.775	198
334.777	197
334.78	196
334.782	197
334.785	197
334.787	197
334.79	197
334.792	196
334.794	196
334.797	196
334.799	197
334.802	199
334.804	200
334.807	199
334.809	199
334.812	198
334.814	197
334.816	195
334.819	194
334.821	193
334.824	192
334.826	192
334.829	193
334.831	193
334.833	192
334.836	192
334.838	192
334.841	191
334.843	191
334.846	190
334.848	189
334.851	189
334.853	189
334.855	190
334.858	190
334.86	191
334.863	192
334.865	193
334.868	193
334.87	194
334.873	193
334.875	193
334.877	193
334.88	191
334.882	190
334.885	188
334.887	187
334.89	187
334.892	186
334.895	185
334.897	186
334.899	186
334.902	186
334.904	185
334.907	185
334.909	185
334.912	184
334.914	184
334.917	183
334.919	183
334.921	184
334.924	183
334.926	182
334.929	182
334.931	181
334.934	182
334.936	184
334.938	185
334.941	185
334.943	185
334.946	185
334.948	185
334.951	183
334.953	183
334.956	182
334.958	181
334.96	181
334.963	181
334.965	181
334.968	181
334.97	181
334.973	181
334.975	180
334.978	179
334.98	177
334.982	176
334.985	175
334.987	175
334.99	174
334.992	174
334.995	172
334.997	171
335	169
335.002	167
335.004	166
335.007	164
335.009	164
335.012	163
335.014	160
335.017	158
335.019	154
335.021	153
335.024	151
335.026	149
335.029	148
335.031	146
335.034	146
335.036	146
335.039	147
335.041	147
335.043	146
335.046	146
335.048	143
335.051	143
335.053	141
335.056	140
335.058	138
335.061	137
335.063	135
335.065	135
335.068	134
335.07	135
335.073	134
335.075	135
335.078	135
335.08	136
335.083	135
335.085	135
335.087	133
335.09	132
335.092	132
335.095	131
335.097	130
335.1	128
335.102	124
335.104	122
335.107	119
335.109	119
335.112	118
335.114	116
335.117	113
335.119	110
335.122	109
335.124	107
335.126	108
335.129	108
335.131	108
335.134	108
335.136	108
335.139	108
335.141	107
335.144	105
335.146	104
335.148	104
335.151	102
335.153	102
335.156	100
335.158	99
335.161	98
335.163	100
335.166	101
335.168	102
335.17	101
335.173	101
335.175	101
335.178	101
335.18	102
335.183	102
335.185	102
335.188	101
335.19	100
335.192	100
335.195	99
335.197	99
335.2	98
335.202	97
335.205	96
335.207	95
335.209	94
335.212	92
335.214	92
335.217	91
335.219	91
335.222	91
335.224	93
335.227	94
335.229	96
335.231	98
335.234	98
335.236	98
335.239	98
335.241	98
335.244	98
335.246	96
335.249	96
335.251	95
335.253	94
335.256	95
335.258	96
335.261	96
335.263	96
335.266	95
335.268	95
335.271	94
335.273	93
335.275	91
335.278	91
335.28	91
335.283	92
335.285	94
335.288	95
335.29	97
335.292	98
335.295	99
335.297	101
335.3	101
335.302	102
335.305	100
335.307	100
335.31	100
335.312	100
335.314	97
335.317	96
335.319	95
335.322	94
335.324	92
335.327	91
335.329	90
335.332	90
335.334	88
335.336	88
335.339	88
335.341	88
335.344	90
335.346	91
335.349	93
335.351	94
335.354	92
335.356	92
335.358	92
335.361	93
335.363	95
335.366	96
335.368	99
335.371	99
335.373	100
335.375	101
335.378	102
335.38	102
335.383	102
335.385	102
335.388	102
335.39	102
335.393	102
335.395	103
335.397	103
335.4	103
335.402	102
335.405	101
335.407	101
335.41	101
335.412	101
335.415	102
335.417	102
335.419	102
335.422	103
335.424	106
335.427	106
335.429	108
335.432	110
335.434	111
335.437	111
335.439	111
335.441	112
335.444	112
335.446	112
335.449	113
335.451	113
335.454	113
335.456	113
335.458	113
335.461	114
335.463	117
335.466	119
335.468	121
335.471	122
335.473	125
335.476	127
335.478	129
335.48	130
335.483	132
335.485	132
335.488	132
335.49	133
335.493	134
335.495	133
335.498	133
335.5	132
335.502	130
335.505	129
335.507	129
335.51	129
335.512	128
335.515	126
335.517	125
335.52	123
335.522	122
335.524	121
335.527	123
335.529	124
335.532	128
335.534	129
335.537	131
335.539	132
335.542	134
335.544	135
335.546	136
335.549	137
335.551	140
335.554	142
335.556	143
335.559	144
335.561	143
335.563	143
335.566	142
335.568	141
335.571	141
335.573	141
335.576	143
335.578	144
335.581	146
335.583	148
335.585	149
335.588	150
335.59	151
335.593	153
335.595	155
335.598	157
335.6	157
335.603	159
335.605	161
335.607	165
335.61	167
335.612	170
335.615	171
335.617	171
335.62	172
335.622	173
335.625	175
335.627	176
335.629	177
335.632	179
335.634	179
335.637	181
335.639	181
335.642	182
335.644	183
335.646	185
335.649	186
335.651	187
335.654	188
335.656	190
335.659	191
335.661	192
335.664	193
335.666	194
335.668	194
335.671	193
335.673	193
335.676	192
335.678	192
335.681	192
335.683	192
335.686	192
335.688	192
335.69	191
335.693	191
335.695	190
335.698	188
335.7	187
335.703	186
335.705	185
335.708	185
335.71	184
335.712	183
335.715	180
335.717	178
335.72	175
335.722	174
335.725	173
335.727	172
335.729	169
335.732	167
335.734	166
335.737	165
335.739	164
335.742	163
335.744	162
335.747	162
335.749	160
335.751	159
335.754	158
335.756	157
335.759	157
335.761	158
335.764	157
335.766	156
335.769	155
335.771	154
335.773	152
335.776	150
335.778	148
335.781	147
335.783	144
335.786	143
335.788	140
335.791	137
335.793	134
335.795	131
335.798	129
335.8	125
335.803	122
335.805	119
335.808	117
335.81	115
335.812	113
335.815	109
335.817	106
335.82	102
335.822	99
335.825	96
335.827	93
335.83	89
335.832	85
335.834	82
335.837	80
335.839	76
335.842	74
335.844	70
335.847	66
335.849	61
335.852	56
335.854	51
335.856	48
335.859	44
335.861	40
335.864	34
335.866	30
335.869	24
335.871	20
335.874	15
335.876	12
335.878	6
335.881	3
335.883	-1
335.886	-3
335.888	-6
335.891	-8
335.893	-13
335.896	-16
335.898	-19
335.9	-22
335.903	-26
335.905	-29
335.908	-32
335.91	-35
335.913	-40
335.915	-43
335.917	-46
335.92	-49
335.922	-53
335.925	-55
335.927	-60
335.93	-63
335.932	-68
335.935	-71
335.937	-75
335.939	-78
335.942	-83
335.944	-86
335.947	-89
335.949	-91
335.952	-93
335.954	-95
335.957	-99
335.959	-102
335.961	-107
335.964	-109
335.966	-113
335.969	-114
335.971	-117
335.974	-120
335.976	-123
335.979	-125
335.981	-127
335.983	-129
335.986	-132
335.988	-133
335.991	-135
335.993	-137
335.996	-139
335.998	-141
336	-145
336.003	-146
336.005	-148
336.008	-149
336.01	-152
336.013	-152
336.015	-154
336.018	-155
336.02	-156
336.022	-158
336.025	-159
336.027	-160
336.03	-161
336.032	-162
336.035	-163
336.037	-163
336.04	-162
336.042	-162
336.044	-162
336.047	-161
336.049	-161
336.052	-162
336.054	-162
336.057	-162
336.059	-162
336.062	-163
336.064	-163
336.066	-166
336.069	-167
336.071	-169
336.074	-171
336.076	-173
336.079	-174
336.081	-175
336.083	-176
336.086	-178
336.088	-180
336.091	-182
336.093	-183
336.096	-185
336.098	-187
336.101	-190
336.103	-191
336.105	-192
336.108	-193
336.11	-194
336.113	-195
336.115	-196
336.118	-198
336.12	-198
336.123	-199
336.125	-199
336.127	-199
336.13	-197
336.132	-197
336.135	-195
336.137	-194
336.14	-192
336.142	-192
336.145	-192
336.147	-191
336.149	-190
336.152	-190
336.154	-189
336.157	-189
336.159	-188
336.162	-187
336.164	-186
336.167	-185
336.169	-186
336.171	-186
336.174	-185
336.176	-186
336.179	-186
336.181	-187
336.184	-187
336.186	-187
336.188	-188
336.191	-190
336.193	-189
336.196	-189
336.198	-188
336.201	-187
336.203	-186
336.206	-186
336.208	-187
336.21	-187
336.213	-188
336.215	-189
336.218	-191
336.22	-192
336.223	-193
336.225	-194
336.228	-196
336.23	-195
336.232	-196
336.235	-195
336.237	-196
336.24	-196
336.242	-197
336.245	-197
336.247	-198
336.25	-198
336.252	-196
336.254	-195
336.257	-193
336.259	-193
336.262	-192
336.264	-193
336.267	-192
336.269	-191
336.271	-191
336.274	-190
336.276	-190
336.279	-191
336.281	-193
336.284	-194
336.286	-194
336.289	-195
336.291	-196
336.293	-198
336.296	-198
336.298	-198
336.301	-198
336.303	-198
336.306	-198
336.308	-198
336.311	-199
336.313	-200
336.315	-200
336.318	-201
336.32	-201
336.323	-202
336.325	-202
336.328	-202
336.33	-202
336.333	-204
336.335	-205
336.337	-206
336.34	-206
336.342	-206
336.345	-207
336.347	-206
336.35	-207
336.352	-206
336.354	-206
336.357	-205
336.359	-204
336.362	-203
336.364	-204
336.367	-204
336.369	-206
336.372	-208
336.374	-209
336.376	-210
336.379	-209
336.381	-209
336.384	-209
336.386	-208
336.389	-207
336.391	-207
336.394	-208
336.396	-209
336.398	-210
336.401	-210
336.403	-211
336.406	-209
336.408	-207
336.411	-205
336.413	-205
336.416	-203
336.418	-202
336.42	-202
336.423	-201
336.425	-200
336.428	-200
336.43	-199
336.433	-198
336.435	-197
336.438	-197
336.44	-196
336.442	-195
336.445	-194
336.447	-193
336.45	-193
336.452	-192
336.455	-191
336.457	-191
336.459	-191
336.462	-191
336.464	-189
336.467	-188
336.469	-185
336.472	-184
336.474	-181
336.477	-180
336.479	-180
336.481	-180
336.484	-180
336.486	-180
336.489	-177
336.491	-177
336.494	-176
336.496	-175
336.499	-175
336.501	-173
336.503	-173
336.506	-173
336.508	-172
336.511	-172
336.513	-170
336.516	-170
336.518	-169
336.521	-168
336.523	-166
336.525	-165
336.528	-161
336.53	-160
336.533	-156
336.535	-153
336.538	-149
336.54	-147
336.542	-144
336.545	-140
336.547	-137
336.55	-136
336.552	-135
336.555	-134
336.557	-132
336.56	-131
336.562	-129
336.564	-128
336.567	-129
336.569	-130
336.572	-128
336.574	-127
336.577	-126
336.579	-125
336.582	-122
336.584	-121
336.586	-119
336.589	-118
336.591	-117
336.594	-114
336.596	-111
336.599	-109
336.601	-106
336.604	-104
336.606	-101
336.608	-99
336.611	-96
336.613	-94
336.616	-92
336.618	-91
336.621	-90
336.623	-87
336.625	-86
336.628	-82
336.63	-79
336.633	-77
336.635	-75
336.638	-73
336.64	-71
336.643	-67
336.645	-64
336.647	-63
336.65	-62
336.652	-59
336.655	-59
336.657	-56
336.66	-54
336.662	-51
336.665	-49
336.667	-46
336.669	-43
336.672	-39
336.674	-37
336.677	-33
336.679	-31
336.682	-29
336.684	-27
336.687	-26
336.689	-25
336.691	-23
336.694	-22
336.696	-19
336.699	-18
336.701	-15
336.704	-13
336.706	-10
336.708	-9
336.711	-8
336.713	-7
336.716	-4
336.718	-2
336.721	0
336.723	1
336.726	3
336.728	4
336.73	6
336.733	7
336.735	9
336.738	11
336.74	14
336.743	17
336.745	22
336.748	25
336.75	31
336.752	33
336.755	37
336.757	38
336.76	40
336.762	41
336.765	43
336.767	44
336.77	46
336.772	47
336.774	49
336.777	51
336.779	52
336.782	53
336.784	56
336.787	57
336.789	58
336.792	59
336.794	60
336.796	61
336.799	60
336.801	62
336.804	63
336.806	65
336.809	69
336.811	72
336.813	76
336.816	78
336.818	81
336.821	83
336.823	87
336.826	89
336.828	92
336.831	94
336.833	98
336.835	99
336.838	102
336.84	103
336.843	107
336.845	108
336.848	111
336.85	113
336.853	119
336.855	122
336.857	127
336.86	130
336.862	134
336.865	136
336.867	140
336.87	142
336.872	147
336.875	150
336.877	156
336.879	159
336.882	162
336.884	164
336.887	167
336.889	169
336.892	172
336.894	175
336.896	176
336.899	177
336.901	179
336.904	182
336.906	184
336.909	188
336.911	192
336.914	194
336.916	196
336.918	198
336.921	199
336.923	201
336.926	203
336.928	205
336.931	207
336.933	209
336.936	212
336.938	217
336.94	220
336.943	224
336.945	227
336.948	230
336.95	232
336.953	236
336.955	239
336.958	244
336.96	247
336.962	251
336.965	253
336.967	257
336.97	260
336.972	264
336.975	266
336.977	267
336.979	268
336.982	269
336.984	270
336.987	273
336.989	274
336.992	276
336.994	279
336.997	280
336.999	283
337.001	286
337.004	287
337.006	289
337.009	291
337.011	293
337.014	295
337.016	297
337.019	298
337.021	302
337.023	305
337.026	307
337.028	310
337.031	313
337.033	315
337.036	318
337.038	318
337.041	319
337.043	319
337.045	319
337.048	319
337.05	322
337.053	324
337.055	329
337.058	331
337.06	334
337.062	336
337.065	338
337.067	340
337.07	343
337.072	344
337.075	348
337.077	350
337.08	354
337.082	356
337.084	359
337.087	361
337.089	365
337.092	367
337.094	370
337.097	370
337.099	375
337.102	378
337.104	384
337.106	388
337.109	392
337.111	394
337.114	399
337.116	401
337.119	404
337.121	405
337.124	407
337.126	407
337.128	409
337.131	411
337.133	413
337.136	414
337.138	416
337.141	417
337.143	420
337.146	421
337.148	424
337.15	426
337.153	427
337.155	429
337.158	430
337.16	432
337.163	434
337.165	437
337.167	439
337.17	443
337.172	445
337.175	448
337.177	449
337.18	452
337.182	454
337.185	458
337.187	459
337.189	460
337.192	461
337.194	462
337.197	463
337.199	465
337.202	465
337.204	467
337.207	469
337.209	474
337.211	476
337.214	478
337.216	481
337.219	485
337.221	487
337.224	491
337.226	492
337.229	497
337.231	499
337.233	502
337.236	504
337.238	506
337.241	507
337.243	508
337.246	510
337.248	513
337.25	514
337.253	516
337.255	517
337.258	519
337.26	521
337.263	522
337.265	524
337.268	526
337.27	529
337.272	532
337.275	533
337.277	534
337.28	534
337.282	536
337.285	537
337.287	538
337.29	539
337.292	538
337.294	539
337.297	539
337.299	540
337.302	540
337.304	540
337.307	540
337.309	540
337.312	541
337.314	543
337.316	545
337.319	547
337.321	550
337.324	552
337.326	553
337.329	554
337.331	555
337.333	556
337.336	555
337.338	553
337.341	553
337.343	553
337.346	554
337.348	554
337.351	555
337.353	555
337.355	555
337.358	555
337.36	555
337.363	555
337.365	553
337.368	553
337.37	551
337.373	551
337.375	550
337.377	550
337.38	549
337.382	549
337.385	547
337.387	546
337.39	543
337.392	541
337.395	539
337.397	537
337.399	535
337.402	532
337.404	527
337.407	524
337.409	518
337.412	515
337.414	510
337.417	508
337.419	504
337.421	502
337.424	497
337.426	494
337.429	489
337.431	486
337.434	481
337.436	478
337.438	473
337.441	467
337.443	461
337.446	453
337.448	448
337.451	439
337.453	434
337.456	426
337.458	421
337.46	414
337.463	409
337.465	400
337.468	396
337.47	387
337.473	380
337.475	370
337.478	365
337.48	355
337.482	349
337.485	340
337.487	334
337.49	325
337.492	318
337.495	308
337.497	301
337.5	290
337.502	284
337.504	274
337.507	267
337.509	258
337.512	253
337.514	242
337.517	235
337.519	222
337.521	213
337.524	200
337.526	191
337.529	177
337.531	169
337.534	158
337.536	151
337.539	139
337.541	131
337.543	119
337.546	112
337.548	99
337.551	91
337.553	78
337.556	70
337.558	57
337.561	48
337.563	36
337.565	28
337.568	16
337.57	8
337.573	-3
337.575	-11
337.578	-24
337.58	-32
337.583	-43
337.585	-51
337.587	-61
337.59	-69
337.592	-79
337.595	-86
337.597	-98
337.6	-104
337.602	-114
337.604	-121
337.607	-130
337.609	-136
337.612	-145
337.614	-151
337.617	-161
337.619	-168
337.622	-178
337.624	-184
337.626	-192
337.629	-199
337.631	-207
337.634	-212
337.636	-223
337.639	-229
337.641	-239
337.644	-246
337.646	-255
337.648	-262
337.651	-271
337.653	-277
337.656	-286
337.658	-290
337.661	-296
337.663	-300
337.666	-307
337.668	-312
337.67	-318
337.673	-321
337.675	-325
337.678	-328
337.68	-332
337.683	-335
337.685	-339
337.688	-341
337.69	-346
337.692	-349
337.695	-354
337.697	-357
337.7	-361
337.702	-363
337.705	-366
337.707	-368
337.709	-371
337.712	-373
337.714	-377
337.717	-379
337.719	-382
337.722	-385
337.724	-388
337.727	-390
337.729	-394
337.731	-396
337.734	-399
337.736	-401
337.739	-403
337.741	-404
337.744	-405
337.746	-405
337.749	-405
337.751	-405
337.753	-405
337.756	-406
337.758	-407
337.761	-407
337.763	-409
337.766	-410
337.768	-411
337.771	-412
337.773	-413
337.775	-414
337.778	-414
337.78	-416
337.783	-417
337.785	-418
337.788	-420
337.79	-420
337.792	-420
337.795	-420
337.797	-419
337.8	-419
337.802	-416
337.805	-415
337.807	-413
337.81	-411
337.812	-408
337.814	-407
337.817	-405
337.819	-405
337.822	-405
337.824	-404
337.827	-404
337.829	-403
337.832	-402
337.834	-401
337.836	-400
337.839	-399
337.841	-397
337.844	-397
337.846	-397
337.849	-397
337.851	-396
337.854	-396
337.856	-395
337.858	-391
337.861	-390
337.863	-388
337.866	-387
337.868	-385
337.871	-384
337.873	-382
337.875	-380
337.878	-377
337.88	-376
337.883	-374
337.885	-373
337.888	-371
337.89	-369
337.893	-366
337.895	-365
337.897	-363
337.9	-364
337.902	-363
337.905	-361
337.907	-359
337.91	-358
337.912	-356
337.915	-354
337.917	-353
337.919	-351
337.922	-349
337.924	-347
337.927	-343
337.929	-341
337.932	-339
337.934	-338
337.937	-334
337.939	-331
337.941	-327
337.944	-325
337.946	-323
337.949	-321
337.951	-318
337.954	-317
337.956	-314
337.958	-312
337.961	-310
337.963	-307
337.966	-306
337.968	-306
337.971	-306
337.973	-306
337.976	-305
337.978	-305
337.98	-305
337.983	-305
337.985	-305
337.988	-305
337.99	-303
337.993	-303
337.995	-302
337.998	-301
338	-300
338.002	-300
338.005	-299
338.007	-297
338.01	-295
338.012	-294
338.015	-292
338.017	-290
338.02	-288
338.022	-285
338.024	-280
338.027	-277
338.029	-274
338.032	-271
338.034	-267
338.037	-265
338.039	-263
338.042	-261
338.044	-259
338.046	-259
338.049	-257
338.051	-256
338.054	-255
338.056	-254
338.059	-251
338.061	-250
338.063	-247
338.066	-245
338.068	-243
338.071	-241
338.073	-239
338.076	-236
338.078	-232
338.081	-230
338.083	-228
338.085	-227
338.088	-225
338.09	-223
338.093	-221
338.095	-221
338.098	-219
338.1	-218
338.103	-216
338.105	-215
338.107	-212
338.11	-211
338.112	-207
338.115	-206
338.117	-202
338.12	-200
338.122	-197
338.125	-195
338.127	-194
338.129	-193
338.132	-191
338.134	-190
338.137	-188
338.139	-186
338.142	-184
338.144	-183
338.146	-181
338.149	-180
338.151	-178
338.154	-177
338.156	-175
338.159	-173
338.161	-171
338.164	-170
338.166	-168
338.168	-167
338.171	-163
338.173	-160
338.176	-157
338.178	-156
338.181	-154
338.183	-153
338.186	-152
338.188	-150
338.19	-149
338.193	-148
338.195	-146
338.198	-145
338.2	-142
338.203	-140
338.205	-140
338.208	-139
338.21	-138
338.212	-137
338.215	-136
338.217	-136
338.22	-134
338.222	-133
338.225	-131
338.227	-130
338.229	-127
338.232	-126
338.234	-124
338.237	-123
338.239	-122
338.242	-123
338.244	-124
338.247	-123
338.249	-122
338.251	-121
338.254	-121
338.256	-120
338.259	-119
338.261	-117
338.264	-115
338.266	-112
338.269	-109
338.271	-108
338.273	-104
338.276	-102
338.278	-101
338.281	-100
338.283	-99
338.286	-98
338.288	-97
338.291	-96
338.293	-96
338.295	-94
338.298	-92
338.3	-91
338.303	-89
338.305	-88
338.308	-87
338.31	-86
338.312	-83
338.315	-82
338.317	-80
338.32	-79
338.322	-78
338.325	-78
338.327	-77
338.33	-75
338.332	-70
338.334	-68
338.337	-64
338.339	-61
338.342	-60
338.344	-60
338.347	-59
338.349	-57
338.352	-56
338.354	-55
338.356	-54
338.359	-55
338.361	-55
338.364	-56
338.366	-56
[truncated: 1,200 more rows]

## Sheet: spectrum of ISL
333.486	0
333.488	0
333.491	0
333.493	-0.5
333.496	0
333.498	0.5
333.5	1
333.503	1
333.505	1
333.508	1.5
333.51	2.5
333.513	2.5
333.515	3.5
333.518	3
333.52	4
333.522	4
333.525	3
333.527	2.5
333.53	3.5
333.532	4
333.535	5
333.537	5
333.54	5.5
333.542	5.5
333.544	7.5
333.547	8.5
333.549	9
333.552	9.5
333.554	8.5
333.557	9
333.559	9
333.562	9.5
333.564	10
333.566	10
333.569	10
333.571	9.5
333.574	8.5
333.576	9
333.579	9
333.581	8
333.583	7.5
333.586	7
333.588	6
333.591	5.5
333.593	5
333.596	5
333.598	5
333.601	5
333.603	5
333.605	5.5
333.608	6
333.61	6
333.613	5
333.615	4
333.618	3.5
333.62	2.5
333.623	3
333.625	3.5
333.627	3.5
333.63	4
333.632	3.5
333.635	3.5
333.637	4.5
333.64	5
333.642	5
333.645	4.5
333.647	4.5
333.649	4.5
333.652	5
333.654	5
333.657	5.5
333.659	5.5
333.662	5
333.664	3.5
333.667	2
333.669	2
333.671	2
333.674	2.5
333.676	3
333.679	3.5
333.681	4.5
333.684	6
333.686	7
333.688	8
333.691	8.5
333.693	9.5
333.696	10
333.698	10.5
333.701	10.5
333.703	10.5
333.706	9.5
333.708	7.5
333.71	6.5
333.713	5.5
333.715	5.5
333.718	5
333.72	5
333.723	5.5
333.725	6
333.728	5.5
333.73	6
333.732	6
333.735	6.5
333.737	5.5
333.74	6
333.742	5
333.745	4.5
333.747	4
333.75	4.5
333.752	4
333.754	3
333.757	1.5
333.759	1
333.762	-0.5
333.764	-1
333.767	-0.5
333.769	-1
333.771	-0.5
333.774	0.5
333.776	1.5
333.779	1
333.781	1.5
333.784	1
333.786	1
333.789	1
333.791	0.5
333.793	0
333.796	-0.5
333.798	-1.5
333.801	-1.5
333.803	-1.5
333.806	-1.5
333.808	-1.5
333.811	-1.5
333.813	-1.5
333.815	-2
333.818	-1.5
333.82	-2
333.823	-2
333.825	-1
333.828	-1
333.83	0
333.833	0
333.835	1.5
333.837	2
333.84	2.5
333.842	3
333.845	4
333.847	4.5
333.85	6
333.852	6
333.854	6
333.857	7
333.859	6.5
333.862	5.5
333.864	5.5
333.867	5.5
333.869	5.5
333.872	4.5
333.874	4
333.876	3
333.879	3
333.881	1.5
333.884	1.5
333.886	0.5
333.889	0.5
333.891	1
333.894	1.5
333.896	2.5
333.898	2
333.901	3
333.903	4
333.906	4
333.908	5
333.911	5
333.913	6
333.916	5
333.918	4.5
333.92	4.5
333.923	5
333.925	6
333.928	6.5
333.93	6
333.933	5
333.935	5
333.938	5.5
333.94	6
333.942	6.5
333.945	7
333.947	8
333.95	8.5
333.952	9.5
333.955	9.5
333.957	8.5
333.959	7
333.962	7
333.964	5
333.967	4
333.969	2.5
333.972	0.5
333.974	7
333.977	8
333.979	6.5
333.981	4.5
333.984	2.5
333.986	2
333.989	0.5
333.991	0
333.994	0
333.996	-0.5
333.999	-0.5
334.001	0
334.003	0
334.006	0.5
334.008	1.5
334.011	1.5
334.013	2
334.016	2.5
334.018	4
334.021	4.5
334.023	4.5
334.025	4.5
334.028	5.5
334.03	6
334.033	6
334.035	7
334.038	6.5
334.04	6.5
334.042	5.5
334.045	5.5
334.047	5
334.05	5
334.052	5
334.055	5.5
334.057	5.5
334.06	5.5
334.062	5
334.064	4
334.067	3.5
334.069	2.5
334.072	2.5
334.074	2.5
334.077	1.5
334.079	0
334.082	-1
334.084	-0.5
334.086	0
334.089	2.5
334.091	3.5
334.094	5.5
334.096	5.5
334.099	6.5
334.101	7.5
334.104	8
334.106	8.5
334.108	8.5
334.111	8.5
334.113	9.5
334.116	10.5
334.118	10.5
334.121	10.5
334.123	10.5
334.125	9.5
334.128	9.5
334.13	9.5
334.133	8
334.135	7
334.138	5.5
334.14	4.5
334.143	3.5
334.145	3
334.147	2
334.15	1.5
334.152	1.5
334.155	1.5
334.157	2.5
334.16	2
334.162	2.5
334.165	3
334.167	2.5
334.169	2
334.172	0.5
334.174	0.5
334.177	0.5
334.179	1
334.182	2
334.184	2
334.187	1.5
334.189	1
334.191	1.5
334.194	1
334.196	1
334.199	-0.5
334.201	-1.5
334.204	-2.5
334.206	-3.5
334.208	-4
334.211	-3.5
334.213	-2.5
334.216	-1.5
334.218	0
334.221	2
334.223	3
334.226	3.5
334.228	4.5
334.23	4
334.233	5
334.235	5.5
334.238	7
334.24	7.5
334.243	9.5
334.245	10.5
334.248	11
334.25	11.5
334.252	10
334.255	10
334.257	9.5
334.26	10
334.262	11
334.265	11
334.267	10.5
334.27	9.5
334.272	9.5
334.274	9.5
334.277	9.5
334.279	11
334.282	11.5
334.284	11
334.287	10
334.289	10
334.292	11
334.294	10.5
334.296	11
334.299	11.5
334.301	12.5
334.304	14
334.306	16
334.309	17
334.311	18
334.313	19
334.316	19
334.318	18
334.321	17
334.323	17
334.326	16.5
334.328	16.5
334.331	17.5
334.333	17.5
334.335	17.5
334.338	18
334.34	18.5
334.343	18.5
334.345	18.5
334.348	17
334.35	15.5
334.353	14.5
334.355	14
334.357	13.5
334.36	13
334.362	12.5
334.365	13
334.367	12
334.37	12.5
334.372	12
334.375	12
334.377	12
334.379	12.5
334.382	12.5
334.384	13
334.387	13.5
334.389	13
334.392	11.5
334.394	11
334.396	10.5
334.399	10
334.401	9.5
334.404	9
334.406	10
334.409	10
334.411	10
334.414	9.5
334.416	9.5
334.418	9.5
334.421	9.5
334.423	9.5
334.426	9.5
334.428	8.5
334.431	10
334.433	10
334.436	9.5
334.438	10.5
334.44	11
334.443	11.5
334.445	12
334.448	12
334.45	12.5
334.453	13.5
334.455	13.5
334.458	13.5
334.46	14
334.462	14.5
334.465	16.5
334.467	17.5
334.47	20.5
334.472	21.5
334.475	22.5
334.477	23
334.479	23
334.482	23.5
334.484	23
334.487	23
334.489	23.5
334.492	23.5
334.494	23
334.497	22.5
334.499	23
334.501	23.5
334.504	24
334.506	24
334.509	24.5
334.511	24.5
334.514	26.5
334.516	27.5
334.519	28.5
334.521	29
334.523	29.5
334.526	30
334.528	30.5
334.531	31
334.533	32.5
334.536	33.5
334.538	34
334.541	34.5
334.543	33
334.545	33
334.548	32
334.55	32.5
334.553	32
334.555	32
334.558	32
334.56	32.5
334.562	33
334.565	33
334.567	34
334.57	34
334.572	35
334.575	34.5
334.577	33.5
334.58	33
334.582	31.5
334.584	30.5
334.587	29.5
334.589	29.5
334.592	29.5
334.594	29.5
334.597	29
334.599	29
334.602	28.5
334.604	28
334.606	28.5
334.609	29.5
334.611	29.5
334.614	30
334.616	30.5
334.619	30.5
334.621	30.5
334.624	29.5
334.626	29.5
334.628	28.5
334.631	28.5
334.633	27.5
334.636	27.5
334.638	26.5
334.641	26
334.643	26
334.646	25.5
334.648	26.5
334.65	26.5
334.653	27
334.655	27.5
334.658	29
334.66	30
334.663	32.5
334.665	32.5
334.667	33.5
334.67	33.5
334.672	34.5
334.675	34.5
334.677	35
334.68	35
334.682	36.5
334.685	36.5
334.687	37.5
334.689	38
334.692	39
334.694	39
334.697	39.5
334.699	40.5
334.702	40.5
334.704	41
334.707	38.5
334.709	38
334.711	37
334.714	36.5
334.716	36.5
334.719	35.5
334.721	34
334.724	33.5
334.726	35
334.729	35.5
334.731	35.5
334.733	35.5
334.736	36.5
334.738	36
334.741	36.5
334.743	36.5
334.746	37.5
334.748	38
334.75	38.5
334.753	40
334.755	40.5
334.758	41
334.76	40.5
334.763	42
334.765	42.5
334.768	43.5
334.77	43.5
334.772	44
334.775	45
334.777	45
334.78	45
334.782	46
334.785	46
334.787	45.5
334.79	45
334.792	44.5
334.794	44
334.797	42.5
334.799	42
334.802	41.5
334.804	42.5
334.807	41.5
334.809	42.5
334.812	42
334.814	43
334.816	43
334.819	43
334.821	43
334.824	43
334.826	43
334.829	44
334.831	45.5
334.833	45.5
334.836	45.5
334.838	46
334.841	46.5
334.843	46.5
334.846	47
334.848	47
334.851	46.5
334.853	45.5
334.855	44.5
334.858	42.5
334.86	41.5
334.863	41
334.865	39.5
334.868	40
334.87	39.5
334.873	39
334.875	38.5
334.877	38.5
334.88	39
334.882	38
334.885	37.5
334.887	39.5
334.89	39.5
334.892	39.5
334.895	40.5
334.897	41
334.899	40.5
334.902	40
334.904	39.5
334.907	38.5
334.909	37.5
334.912	37.5
334.914	36.5
334.917	36
334.919	34.5
334.921	34.5
334.924	35
334.926	34.5
334.929	34.5
334.931	34.5
334.934	34
334.936	34
334.938	33
334.941	32
334.943	32
334.946	32
334.948	33
334.951	33.5
334.953	34
334.956	34.5
334.958	34
334.96	33.5
334.963	32.5
334.965	32
334.968	32
334.97	31
334.973	31.5
334.975	31.5
334.978	33
334.98	33.5
334.982	34.5
334.985	34.5
334.987	35
334.99	36
334.992	37
334.995	37.5
334.997	39
335	40
335.002	41.5
335.004	41.5
335.007	41.5
335.009	41.5
335.012	40.5
335.014	39.5
335.017	39
335.019	39
335.021	39.5
335.024	39.5
335.026	40
335.029	41
335.031	40
335.034	40.5
335.036	40.5
335.039	40
335.041	39.5
335.043	39.5
335.046	38.5
335.048	38.5
335.051	38.5
335.053	40
335.056	40.5
335.058	40
335.061	40
335.063	40
335.065	39
335.068	38.5
335.07	38.5
335.073	38
335.075	38.5
335.078	38
335.08	38.5
335.083	38.5
335.085	39.5
335.087	40
335.09	41
335.092	42
335.095	42.5
335.097	41.5
335.1	41.5
335.102	40
335.104	39.5
335.107	38
335.109	38.5
335.112	36
335.114	35.5
335.117	35.5
335.119	35
335.122	35
335.124	35.5
335.126	35
335.129	35
335.131	35
335.134	34.5
335.136	35.5
335.139	35.5
335.141	37.5
335.144	37
335.146	36.5
335.148	36.5
335.151	36.5
335.153	37
335.156	37
335.158	37
335.161	37.5
335.163	37
335.166	37.5
335.168	38
335.17	37
335.173	37.5
335.175	38
335.178	37.5
335.18	37.5
335.183	37
335.185	37
335.188	37.5
335.19	37.5
335.192	38
335.195	38.5
335.197	39
335.2	39
335.202	40
335.205	39
335.207	37.5
335.209	35
335.212	34
335.214	32.5
335.217	32
335.219	31.5
335.222	31
335.224	31
335.227	31.5
335.229	31.5
335.231	31.5
335.234	32
335.236	31.5
335.239	32.5
335.241	33
335.244	34.5
335.246	35
335.249	36
335.251	36.5
335.253	37.5
335.256	39
335.258	38.5
335.261	39.5
335.263	40.5
335.266	41
335.268	40.5
335.271	40.5
335.273	41
335.275	40.5
335.278	41
335.28	41
335.283	40
335.285	40
335.288	39.5
335.29	38.5
335.292	38
335.295	38.5
335.297	38.5
335.3	39.5
335.302	39.5
335.305	40
335.307	40.5
335.31	39.5
335.312	39.5
335.314	40.5
335.317	40.5
335.319	40.5
335.322	40.5
335.324	40
335.327	39.5
335.329	40.5
335.332	40.5
335.334	40.5
335.336	40.5
335.339	40
335.341	40
335.344	40
335.346	40
335.349	41.5
335.351	41.5
335.354	43
335.356	44.5
335.358	46.5
335.361	48
335.363	49.5
335.366	50
335.368	52
335.371	52.5
335.373	52
335.375	51.5
335.378	52
335.38	52.5
335.383	53
335.385	52.5
335.388	52.5
335.39	52
335.393	51
335.395	50.5
335.397	49
335.4	48
335.402	47
335.405	47
335.407	48.5
335.41	49.5
335.412	49
335.415	50
335.417	50.5
335.419	50.5
335.422	50.5
335.424	50.5
335.427	50
335.429	49
335.432	48
335.434	48
335.437	47
335.439	46.5
335.441	46.5
335.444	47
335.446	47.5
335.449	47.5
335.451	48.5
335.454	49.5
335.456	49
335.458	49
335.461	49.5
335.463	50
335.466	50.5
335.468	51.5
335.471	52.5
335.473	53
335.476	53.5
335.478	53.5
335.48	53.5
335.483	53.5
335.485	53
335.488	53
335.49	53.5
335.493	53.5
335.495	53
335.498	54
335.5	54
335.502	55
335.505	56.5
335.507	58.5
335.51	59
335.512	61
335.515	61.5
335.517	63
335.52	64.5
335.522	67
335.524	68.5
335.527	70.5
335.529	72.5
335.532	73.5
335.534	73.5
335.537	74
335.539	73.5
335.542	73.5
335.544	72.5
335.546	73
335.549	73
335.551	74
335.554	74.5
335.556	76
335.559	76.5
335.561	77.5
335.563	77.5
335.566	78
335.568	78.5
335.571	79.5
335.573	79
335.576	78
335.578	78
335.581	77
335.583	77.5
335.585	77.5
335.588	78.5
335.59	80.5
335.593	82
335.595	83.5
335.598	84.5
335.6	85.5
335.603	86.5
335.605	87.5
335.607	87.5
335.61	88
335.612	88.5
335.615	88
335.617	88
335.62	88
335.622	87.5
335.625	87
335.627	87.5
335.629	86.5
335.632	86.5
335.634	85.5
335.637	85.5
335.639	86
335.642	87
335.644	88
335.646	89
335.649	90
335.651	91
335.654	92.5
335.656	93
335.659	93
335.661	93.5
335.664	94
335.666	95
335.668	95.5
335.671	95
335.673	95.5
335.676	96
335.678	96.5
335.681	96
335.683	96.5
335.686	96
335.688	95.5
335.69	95.5
335.693	95.5
335.695	95
335.698	94.5
335.7	93.5
335.703	92
335.705	91.5
335.708	91.5
335.71	90
335.712	90
335.715	89
335.717	88.5
335.72	87.5
335.722	86.5
335.725	85
335.727	85
335.729	83.5
335.732	83.5
335.734	84
335.737	83.5
335.739	83.5
335.742	84
335.744	83
335.747	83.5
335.749	83
335.751	83
335.754	82
335.756	82
335.759	81.5
335.761	81
335.764	79.5
335.766	79
335.769	79
335.771	79
335.773	78.5
335.776	78
335.778	76.5
335.781	74.5
335.783	71.5
335.786	70
335.788	66.5
335.791	64
335.793	60
335.795	58.5
335.798	56
335.8	54
335.803	51
335.805	48
335.808	46
335.81	44
335.812	41.5
335.815	39.5
335.817	36
335.82	33
335.822	28
335.825	25.5
335.827	22
335.83	19
335.832	16
335.834	14
335.837	12
335.839	9.5
335.842	5.5
335.844	3.5
335.847	-0.5
335.849	-2.5
335.852	-6.5
335.854	-8.5
335.856	-11.5
335.859	-13
335.861	-15.5
335.864	-17.5
335.866	-19.5
335.869	-20.5
335.871	-22
335.874	-22.5
335.876	-23.5
335.878	-24
335.881	-26
335.883	-28
335.886	-30.5
335.888	-32
335.891	-35.5
335.893	-37
335.896	-39
335.898	-42
335.9	-43
335.903	-45
335.905	-46
335.908	-47
335.91	-48
335.913	-49
335.915	-50
335.917	-51.5
335.92	-52.5
335.922	-53.5
335.925	-54
335.927	-55.5
335.93	-57
335.932	-59
335.935	-60
335.937	-61.5
335.939	-62.5
335.942	-63.5
335.944	-65
335.947	-67.5
335.949	-69.5
335.952	-72.5
335.954	-74.5
335.957	-75.5
335.959	-76.5
335.961	-78
335.964	-80.5
335.966	-82.5
335.969	-83
335.971	-84
335.974	-84.5
335.976	-84.5
335.979	-85
335.981	-86
335.983	-87
335.986	-88.5
335.988	-90
335.991	-91
335.993	-91
335.996	-92
335.998	-91.5
336	-91.5
336.003	-92
336.005	-92.5
336.008	-92.5
336.01	-92.5
336.013	-92.5
336.015	-93.5
336.018	-94
336.02	-93.5
336.022	-93.5
336.025	-92.5
336.027	-92
336.03	-91.5
336.032	-92
336.035	-92
336.037	-93
336.04	-93.5
336.042	-94.5
336.044	-94.5
336.047	-95
336.049	-94
336.052	-94
336.054	-93
336.057	-92.5
336.059	-93.5
336.062	-93
336.064	-92.5
336.066	-91
336.069	-90
336.071	-90
336.074	-89.5
336.076	-89.5
336.079	-88
336.081	-87.5
336.083	-88
336.086	-88
336.088	-89
336.091	-89.5
336.093	-90
336.096	-91
336.098	-91
336.101	-91.5
336.103	-91
336.105	-90.5
336.108	-91
336.11	-92
336.113	-92.5
336.115	-92.5
336.118	-92
336.12	-92
336.123	-90.5
336.125	-89.5
336.127	-86.5
336.13	-86
336.132	-84
336.135	-82.5
336.137	-81.5
336.14	-81
336.142	-81
336.145	-80
336.147	-80.5
336.149	-81
336.152	-82
336.154	-83
336.157	-83.5
336.159	-85
336.162	-85.5
336.164	-84.5
336.167	-84.5
336.169	-84.5
336.171	-84.5
336.174	-84
336.176	-83
336.179	-81.5
336.181	-80.5
336.184	-78.5
336.186	-77.5
336.188	-75
336.191	-72.5
336.193	-70.5
336.196	-69
336.198	-69
336.201	-69.5
336.203	-68
336.206	-66.5
336.208	-64.5
336.21	-64.5
336.213	-62.5
336.215	-61
336.218	-59.5
336.22	-58.5
336.223	-58.5
336.225	-58.5
336.228	-59
336.23	-59
336.232	-60
336.235	-60.5
336.237	-62
336.24	-62.5
336.242	-62.5
336.245	-62
336.247	-62.5
336.25	-63
336.252	-63.5
336.254	-63.5
336.257	-63.5
336.259	-62.5
336.262	-62.5
336.264	-61.5
336.267	-62
336.269	-62.5
336.271	-64
336.274	-64.5
336.276	-64.5
336.279	-63.5
336.281	-62.5
336.284	-62.5
336.286	-61.5
336.289	-61
336.291	-59.5
336.293	-58
336.296	-54.5
336.298	-54.5
336.301	-55
336.303	-54.5
336.306	-53.5
336.308	-52.5
336.311	-52.5
336.313	-52
336.315	-51
336.318	-50.5
336.32	-51
336.323	-52.5
336.325	-53.5
336.328	-54
336.33	-53.5
336.333	-52
336.335	-51.5
336.337	-51
336.34	-50
336.342	-49
336.345	-49
336.347	-49
336.35	-51
336.352	-50.5
336.354	-51
336.357	-51
336.359	-51.5
336.362	-53.5
336.364	-56
336.367	-57.5
336.369	-58
336.372	-58.5
336.374	-60
336.376	-60.5
336.379	-58.5
336.381	-58
336.384	-56
336.386	-55
336.389	-51.5
336.391	-50.5
336.394	-49
336.396	-49
336.398	-48.5
336.401	-48.5
336.403	-48.5
336.406	-48
336.408	-46
336.411	-44.5
336.413	-44.5
336.416	-44
336.418	-43
336.42	-42
336.423	-40.5
336.425	-40
336.428	-38
336.43	-37.5
336.433	-36
336.435	-35.5
336.438	-36
336.44	-37
336.442	-36
336.445	-35.5
336.447	-36
336.45	-36
336.452	-36
336.455	-35
336.457	-34
336.459	-32
336.462	-31.5
336.464	-30.5
336.467	-30
336.469	-28.5
336.472	-27.5
336.474	-26.5
336.477	-26
336.479	-25.5
336.481	-25
336.484	-24.5
336.486	-24.5
336.489	-26
336.491	-26
336.494	-27
336.496	-26.5
336.499	-28
336.501	-29
336.503	-31
336.506	-32
336.508	-33.5
336.511	-34
336.513	-35
336.516	-35
336.518	-34
336.521	-34.5
336.523	-35
336.525	-35.5
336.528	-36
336.53	-35.5
336.533	-34.5
336.535	-33
336.538	-32
336.54	-32
336.542	-32
336.545	-31
336.547	-30
336.55	-29.5
336.552	-30
336.555	-29.5
336.557	-28
336.56	-26
336.562	-22
336.564	-21
336.567	-20
336.569	-19.5
336.572	-18
336.574	-17
336.577	-16
336.579	-16
336.582	-14.5
336.584	-14
336.586	-12
336.589	-13
336.591	-12
336.594	-11.5
336.596	-11.5
336.599	-11.5
336.601	-13
336.604	-14
336.606	-14
336.608	-13.5
336.611	-14.5
336.613	-15.5
336.616	-17
336.618	-17
336.621	-16.5
336.623	-15.5
336.625	-14.5
336.628	-14
336.63	-12.5
336.633	-12
336.635	-12.5
336.638	-12
336.64	-11
336.643	-11.5
336.645	-11.5
336.647	-11
336.65	-9.5
336.652	-10.5
336.655	-11.5
336.657	-13
336.66	-12.5
336.662	-12.5
336.665	-11.5
336.667	-11
336.669	-9
336.672	-7.5
336.674	-6
336.677	-6
336.679	-5
336.682	-3.5
336.684	-2
336.687	-1.5
336.689	-2.5
336.691	-2.5
336.694	-3
336.696	-3.5
336.699	-3
336.701	-2.5
336.704	-1.5
336.706	0
336.708	1
336.711	3.5
336.713	3.5
336.716	4.5
336.718	4.5
336.721	5.5
336.723	6.5
336.726	7.5
336.728	8.5
336.73	9.5
336.733	11
336.735	12.5
336.738	13
336.74	11.5
336.743	10.5
336.745	8.5
336.748	8.5
336.75	8
336.752	7
336.755	6
336.757	5.5
336.76	4
336.762	4.5
336.765	3.5
336.767	3
336.77	2
336.772	2.5
336.774	2
336.777	3
336.779	3.5
336.782	4
336.784	6
336.787	7
336.789	8
336.792	7
336.794	5.5
336.796	4
336.799	5
336.801	6.5
336.804	6.5
336.806	6.5
336.809	7
336.811	8.5
336.813	11
336.816	13
336.818	15
336.821	16.5
336.823	19.5
336.826	21.5
336.828	25
336.831	27
336.833	28
336.835	31
336.838	33
336.84	34.5
336.843	36
336.845	36.5
336.848	36.5
336.85	37.5
336.853	37.5
336.855	38
336.857	37.5
336.86	37.5
336.862	38.5
336.865	39.5
336.867	40
336.87	40.5
336.872	41.5
336.875	42
336.877	41.5
336.879	41.5
336.882	40
336.884	38.5
336.887	37.5
336.889	38
336.892	39
336.894	39.5
336.896	40.5
336.899	41.5
336.901	45
336.904	46
336.906	48
336.909	47
336.911	48
336.914	48
336.916	49
336.918	50
336.921	51
336.923	50.5
336.926	52
336.928	53
336.931	54.5
336.933	54.5
336.936	54
336.938	53.5
336.94	52
336.943	51
336.945	49.5
336.948	50
336.95	51.5
336.953	51
336.955	51.5
336.958	52.5
336.96	52.5
336.962	54.5
336.965	56
336.967	57.5
336.97	57.5
336.972	56.5
336.975	55
336.977	53
336.979	53
336.982	53
336.984	52
336.987	53
336.989	53.5
336.992	55
336.994	55.5
336.997	57
336.999	58
337.001	60
337.004	60
337.006	61
337.009	62.5
337.011	65
337.014	67
337.016	69.5
337.019	71
337.021	71
337.023	71.5
337.026	72.5
337.028	73.5
337.031	74
337.033	74.5
337.036	74
337.038	73.5
337.041	72.5
337.043	73
337.045	73.5
337.048	73
337.05	73.5
337.053	73
337.055	72.5
337.058	73
337.06	74
337.062	74.5
337.065	75.5
337.067	76.5
337.07	78.5
337.072	79
337.075	80.5
337.077	80.5
337.08	81
337.082	80.5
337.084	80.5
337.087	81
337.089	80.5
337.092	80
337.094	81
337.097	81
337.099	82
337.102	82.5
337.104	84
337.106	84.5
337.109	84.5
337.111	85
337.114	85.5
337.116	86
337.119	87
337.121	87
337.124	89
337.126	89.5
337.128	91
337.131	92.5
337.133	93.5
337.136	95
337.138	96
337.141	97
337.143	98.5
337.146	99.5
337.148	100
337.15	99.5
337.153	100.5
337.155	100.5
337.158	101.5
337.16	102.5
337.163	104
337.165	105.5
337.167	106.5
337.17	107.5
337.172	108.5
337.175	109
337.177	110.5
337.18	111.5
337.182	112.5
337.185	113.5
337.187	114
337.189	114.5
337.192	115.5
337.194	117
337.197	118.5
337.199	119.5
337.202	121
337.204	122
337.207	122.5
337.209	124
337.211	124
337.214	125
337.216	124.5
337.219	124
337.221	124
337.224	126
337.226	126.5
337.229	127.5
337.231	128.5
337.233	128.5
337.236	129.5
337.238	129.5
337.241	131
337.243	132.5
337.246	133
337.248	134
337.25	135.5
337.253	135.5
337.255	135
337.258	134.5
337.26	134.5
337.263	134.5
337.265	134
337.268	134.5
337.27	135
337.272	134.5
337.275	135.5
337.277	137.5
337.28	138.5
337.282	140
337.285	141
337.287	142.5
337.29	143.5
337.292	145.5
337.294	146
337.297	147.5
337.299	148.5
337.302	149.5
337.304	151.5
337.307	154
337.309	154.5
337.312	155.5
337.314	155.5
337.316	155
337.319	155.5
337.321	156
337.324	155.5
337.326	155
337.329	153.5
337.331	153
337.333	153
337.336	154
337.338	154
337.341	155
337.343	156
337.346	156.5
337.348	157.5
337.351	157.5
337.353	158
337.355	159.5
337.358	160
337.36	162
337.363	163.5
337.365	166.5
337.368	167.5
337.37	168
337.373	168.5
337.375	170
337.377	170
337.38	170
337.382	170.5
337.385	171.5
337.387	172
337.39	173.5
337.392	173.5
337.395	173
337.397	172.5
337.399	172.5
337.402	171
337.404	170.5
337.407	170
337.409	170.5
337.412	170.5
337.414	170
337.417	168.5
337.419	167.5
337.421	166.5
337.424	165
337.426	163.5
337.429	163
337.431	161
337.434	159.5
337.436	158
337.438	155.5
337.441	153
337.443	152.5
337.446	151.5
337.448	151
337.451	150
337.453	148.5
337.456	147.5
337.458	146.5
337.46	144
337.463	142
337.465	139.5
337.468	138.5
337.47	137
337.473	135
337.475	131.5
337.478	130.5
337.48	128.5
337.482	126.5
337.485	123.5
337.487	122.5
337.49	119.5
337.492	117.5
337.495	114
337.497	112
337.5	107
337.502	104.5
337.504	101
337.507	99
337.509	96
337.512	94
337.514	90
337.517	86.5
337.519	82
337.521	80
337.524	75
337.526	72.5
337.529	68.5
337.531	65
337.534	60.5
337.536	57
337.539	51
337.541	46.5
337.543	40
337.546	36.5
337.548	32.5
337.551	30
337.553	25
337.556	22
337.558	17
337.561	14
337.563	9
337.565	5
337.568	-1
337.57	-4.5
337.573	-8.5
337.575	-12
337.578	-17
337.58	-20
337.583	-24.5
337.585	-27
337.587	-30.5
337.59	-33.5
337.592	-38
337.595	-40.5
337.597	-44
337.6	-46.5
337.602	-51.5
337.604	-55.5
337.607	-60.5
337.609	-64.5
337.612	-69
337.614	-71.5
337.617	-76
337.619	-79
337.622	-82.5
337.624	-85
337.626	-88.5
337.629	-91
337.631	-94
337.634	-95
337.636	-97
337.639	-98.5
337.641	-101
337.644	-102
337.646	-104
337.648	-104.5
337.651	-105
337.653	-105.5
337.656	-107
337.658	-107.5
337.661	-109.5
337.663	-110
337.666	-112
337.668	-112.5
337.67	-114.5
337.673	-116.5
337.675	-119
337.678	-120
337.68	-120.5
337.683	-120
337.685	-121.5
337.688	-121.5
337.69	-122
337.692	-123
337.695	-125.5
337.697	-127.5
337.7	-130.5
337.702	-132.5
337.705	-134
337.707	-136
337.709	-137.5
337.712	-138.5
337.714	-140
337.717	-141
337.719	-142
337.722	-143.5
337.724	-144.5
337.727	-146
337.729	-147
337.731	-147.5
337.734	-148.5
337.736	-148
337.739	-148
337.741	-149
337.744	-149.5
337.746	-151
337.749	-151.5
337.751	-151.5
337.753	-152
337.756	-151.5
337.758	-151
337.761	-151
337.763	-149.5
337.766	-148
337.768	-146.5
337.771	-144.5
337.773	-142.5
337.775	-141
337.778	-139.5
337.78	-138.5
337.783	-138.5
337.785	-137
337.788	-138
337.79	-138.5
337.792	-138
337.795	-137.5
337.797	-136.5
337.8	-135.5
337.802	-135.5
337.805	-134.5
337.807	-133.5
337.81	-133.5
337.812	-133.5
337.814	-133
337.817	-132.5
337.819	-131.5
337.822	-131
337.824	-130
337.827	-129
337.829	-129
337.832	-129.5
337.834	-129.5
337.836	-128
337.839	-126.5
337.841	-125.5
337.844	-126.5
337.846	-126
337.849	-126.5
337.851	-126.5
337.854	-126
337.856	-126
337.858	-125.5
337.861	-124.5
337.863	-123
337.866	-122
337.868	-121
337.871	-120
337.873	-117.5
337.875	-115.5
337.878	-113.5
337.88	-113
337.883	-114
337.885	-114
337.888	-114
337.89	-114
337.893	-112.5
337.895	-112
337.897	-109
337.9	-106.5
337.902	-104.5
337.905	-103
337.907	-102
337.91	-102
337.912	-101
337.915	-102
337.917	-102
337.919	-102
337.922	-102
337.924	-103
337.927	-103.5
337.929	-103.5
337.932	-104
337.934	-104
337.937	-103
337.939	-102.5
337.941	-101
337.944	-98.5
337.946	-95
337.949	-93.5
337.951	-92
337.954	-91.5
337.956	-89
337.958	-89
337.961	-87
337.963	-85.5
337.966	-85
337.968	-84
337.971	-83.5
337.973	-83
337.976	-82.5
337.978	-82
337.98	-81
337.983	-80.5
337.985	-78.5
337.988	-76.5
337.99	-74
337.993	-73
337.995	-72
337.998	-71.5
338	-70.5
338.002	-69
338.005	-67
338.007	-67
338.01	-65.5
338.012	-64
338.015	-61
338.017	-60
338.02	-57.5
338.022	-57
338.024	-57
338.027	-57
338.029	-57
338.032	-57.5
338.034	-57.5
338.037	-57
338.039	-58
338.042	-57.5
338.044	-57.5
338.046	-57
338.049	-56.5
338.051	-57
338.054	-57
338.056	-56.5
338.059	-56
338.061	-55.5
338.063	-54.5
338.066	-54.5
338.068	-53
338.071	-51.5
338.073	-50
338.076	-49
338.078	-48
338.081	-48.5
338.083	-48
338.085	-48.5
338.088	-49
338.09	-49
338.093	-50
338.095	-50.5
338.098	-50
338.1	-50
338.103	-50.5
338.105	-51.5
338.107	-51
338.11	-51.5
338.112	-52
338.115	-52.5
338.117	-51.5
338.12	-50.5
338.122	-50
338.125	-50
338.127	-48.5
338.129	-48
338.132	-48
338.134	-47.5
338.137	-45.5
338.139	-44.5
338.142	-42
338.144	-39.5
338.146	-37
338.149	-35
338.151	-33.5
338.154	-32.5
338.156	-30.5
338.159	-28.5
338.161	-26
338.164	-25.5
338.166	-24.5
338.168	-25
338.171	-25
338.173	-25
338.176	-24.5
338.178	-24.5
338.181	-25.5
338.183	-26.5
338.186	-27.5
338.188	-28.5
338.19	-29.5
338.193	-28
338.195	-27
338.198	-26.5
338.2	-25.5
338.203	-25.5
338.205	-25.5
338.208	-25.5
338.21	-26
338.212	-27.5
338.215	-28
338.217	-28.5
338.22	-29.5
338.222	-29
338.225	-28.5
338.227	-27.5
338.229	-24
338.232	-21
338.234	-19.5
338.237	-19
338.239	-17.5
338.242	-18
338.244	-18.5
338.247	-18
338.249	-18
338.251	-18.5
338.254	-21.5
338.256	-22
338.259	-22.5
338.261	-22
338.264	-21
338.266	-20.5
338.269	-19
338.271	-18.5
338.273	-19
338.276	-20
338.278	-21
338.281	-21
338.283	-22.5
338.286	-23
338.288	-23
338.291	-23
338.293	-23.5
338.295	-25
338.298	-24.5
338.3	-24.5
338.303	-22
338.305	-20
338.308	-18
338.31	-16.5
338.312	-15
338.315	-14
338.317	-12
338.32	-12
338.322	-11
338.325	-12
338.327	-11.5
338.33	-12
338.332	-11.5
338.334	-11
338.337	-11.5
338.339	-11.5
338.342	-11
338.344	-10.5
338.347	-10
338.349	-9.5
338.352	-8.5
338.354	-8
338.356	-7
338.359	-6
338.361	-5
338.364	-3
338.366	-1
[truncated: 1,200 more rows]

## Sheet: spectrum of 16DS albumin
333.852	-6
333.854	-6
333.857	-6
333.859	-6
333.862	-6
333.864	-6
333.867	-6
333.869	-6
333.872	-6
333.874	-6
333.876	-6
333.879	-6
333.881	-6
333.884	-6
333.886	-6
333.889	-6
333.891	-6
333.894	-6
333.896	-6
333.898	-6
333.901	-6
333.903	-6
333.906	-6
333.908	-6
333.911	-6
333.913	-6
333.916	-7
333.918	-7
333.92	-7
333.923	-7
333.925	-7
333.928	-7
333.93	-7
333.933	-7
333.935	-7
333.938	-7
333.94	-7
333.942	-7
333.945	-6
333.947	-7
333.95	-7
333.952	-7
333.955	-7
333.957	-7
333.959	-6
333.962	-7
333.964	-7
333.967	-7
333.969	-6
333.972	-6
333.974	-6
333.977	-6
333.979	-5
333.981	-5
333.984	-5
333.986	-5
333.989	-5
333.991	-5
333.994	-4
333.996	-4
333.999	-4
334.001	-5
334.003	-5
334.006	-5
334.008	-4
334.011	-4
334.013	-4
334.016	-4
334.018	-4
334.021	-4
334.023	-4
334.025	-4
334.028	-4
334.03	-4
334.033	-4
334.035	-4
334.038	-4
334.04	-4
334.042	-4
334.045	-4
334.047	-4
334.05	-4
334.052	-4
334.055	-4
334.057	-4
334.06	-4
334.062	-4
334.064	-5
334.067	-5
334.069	-5
334.072	-5
334.074	-4
334.077	-5
334.079	-6
334.082	-6
334.084	-6
334.086	-5
334.089	-6
334.091	-5
334.094	-5
334.096	-6
334.099	-6
334.101	-6
334.104	-6
334.106	-6
334.108	-6
334.111	-6
334.113	-6
334.116	-6
334.118	-6
334.121	-6
334.123	-5
334.125	-5
334.128	-6
334.13	-5
334.133	-6
334.135	-5
334.138	-5
334.14	-5
334.143	-6
334.145	-6
334.147	-6
334.15	-7
334.152	-6
334.155	-6
334.157	-6
334.16	-6
334.162	-6
334.165	-7
334.167	-7
334.169	-7
334.172	-6
334.174	-6
334.177	-7
334.179	-6
334.182	-7
334.184	-7
334.187	-7
334.189	-6
334.191	-6
334.194	-6
334.196	-7
334.199	-7
334.201	-7
334.204	-6
334.206	-6
334.208	-6
334.211	-6
334.213	-6
334.216	-6
334.218	-6
334.221	-6
334.223	-6
334.226	-5
334.228	-6
334.23	-5
334.233	-6
334.235	-6
334.238	-5
334.24	-6
334.243	-5
334.245	-5
334.248	-6
334.25	-6
334.252	-6
334.255	-6
334.257	-6
334.26	-5
334.262	-6
334.265	-6
334.267	-6
334.27	-6
334.272	-6
334.274	-6
334.277	-5
334.279	-6
334.282	-6
334.284	-6
334.287	-6
334.289	-6
334.292	-6
334.294	-6
334.296	-6
334.299	-6
334.301	-6
334.304	-7
334.306	-7
334.309	-6
334.311	-6
334.313	-6
334.316	-6
334.318	-6
334.321	-7
334.323	-7
334.326	-7
334.328	-8
334.331	-7
334.333	-7
334.335	-7
334.338	-7
334.34	-7
334.343	-7
334.345	-7
334.348	-7
334.35	-7
334.353	-7
334.355	-7
334.357	-7
334.36	-7
334.362	-7
334.365	-7
334.367	-7
334.37	-7
334.372	-7
334.375	-8
334.377	-8
334.379	-7
334.382	-8
334.384	-7
334.387	-8
334.389	-8
334.392	-7
334.394	-7
334.396	-7
334.399	-7
334.401	-7
334.404	-7
334.406	-7
334.409	-8
334.411	-7
334.414	-7
334.416	-7
334.418	-7
334.421	-6
334.423	-7
334.426	-7
334.428	-7
334.431	-7
334.433	-7
334.436	-6
334.438	-6
334.44	-6
334.443	-7
334.445	-7
334.448	-7
334.45	-8
334.453	-7
334.455	-7
334.458	-7
334.46	-7
334.462	-7
334.465	-7
334.467	-6
334.47	-6
334.472	-6
334.475	-7
334.477	-7
334.479	-7
334.482	-7
334.484	-7
334.487	-6
334.489	-7
334.492	-7
334.494	-7
334.497	-7
334.499	-6
334.501	-6
334.504	-5
334.506	-5
334.509	-6
334.511	-5
334.514	-5
334.516	-5
334.519	-5
334.521	-5
334.523	-5
334.526	-5
334.528	-5
334.531	-5
334.533	-5
334.536	-5
334.538	-5
334.541	-5
334.543	-5
334.545	-6
334.548	-6
334.55	-5
334.553	-5
334.555	-5
334.558	-5
334.56	-5
334.562	-6
334.565	-5
334.567	-5
334.57	-5
334.572	-5
334.575	-5
334.577	-5
334.58	-5
334.582	-5
334.584	-5
334.587	-5
334.589	-5
334.592	-5
334.594	-5
334.597	-5
334.599	-6
334.602	-6
334.604	-5
334.606	-6
334.609	-6
334.611	-6
334.614	-6
334.616	-6
334.619	-6
334.621	-6
334.624	-6
334.626	-6
334.628	-6
334.631	-6
334.633	-6
334.636	-7
334.638	-6
334.641	-7
334.643	-6
334.646	-7
334.648	-7
334.65	-6
334.653	-6
334.655	-6
334.658	-7
334.66	-7
334.663	-7
334.665	-7
334.667	-6
334.67	-7
334.672	-7
334.675	-7
334.677	-7
334.68	-7
334.682	-7
334.685	-7
334.687	-6
334.689	-7
334.692	-7
334.694	-7
334.697	-6
334.699	-7
334.702	-6
334.704	-6
334.707	-6
334.709	-6
334.711	-6
334.714	-6
334.716	-6
334.719	-5
334.721	-5
334.724	-5
334.726	-5
334.729	-5
334.731	-5
334.733	-5
334.736	-5
334.738	-5
334.741	-5
334.743	-5
334.746	-5
334.748	-5
334.75	-5
334.753	-5
334.755	-5
334.758	-5
334.76	-5
334.763	-5
334.765	-5
334.768	-5
334.77	-5
334.772	-5
334.775	-5
334.777	-6
334.78	-6
334.782	-5
334.785	-6
334.787	-6
334.79	-6
334.792	-6
334.794	-5
334.797	-5
334.799	-6
334.802	-6
334.804	-6
334.807	-6
334.809	-6
334.812	-6
334.814	-6
334.816	-7
334.819	-6
334.821	-6
334.824	-7
334.826	-7
334.829	-6
334.831	-6
334.833	-7
334.836	-7
334.838	-7
334.841	-7
334.843	-6
334.846	-6
334.848	-6
334.851	-7
334.853	-6
334.855	-7
334.858	-7
334.86	-7
334.863	-6
334.865	-7
334.868	-7
334.87	-7
334.873	-7
334.875	-6
334.877	-7
334.88	-7
334.882	-6
334.885	-6
334.887	-6
334.89	-6
334.892	-6
334.895	-6
334.897	-5
334.899	-5
334.902	-6
334.904	-6
334.907	-5
334.909	-5
334.912	-5
334.914	-5
334.917	-4
334.919	-4
334.921	-5
334.924	-5
334.926	-4
334.929	-5
334.931	-4
334.934	-5
334.936	-4
334.938	-4
334.941	-4
334.943	-4
334.946	-4
334.948	-4
334.951	-4
334.953	-4
334.956	-5
334.958	-5
334.96	-4
334.963	-5
334.965	-5
334.968	-5
334.97	-5
334.973	-5
334.975	-5
334.978	-5
334.98	-5
334.982	-5
334.985	-5
334.987	-5
334.99	-5
334.992	-5
334.995	-5
334.997	-5
335	-5
335.002	-5
335.004	-5
335.007	-5
335.009	-5
335.012	-5
335.014	-5
335.017	-5
335.019	-5
335.021	-5
335.024	-4
335.026	-5
335.029	-5
335.031	-4
335.034	-5
335.036	-4
335.039	-5
335.041	-4
335.043	-4
335.046	-4
335.048	-4
335.051	-4
335.053	-5
335.056	-5
335.058	-4
335.061	-5
335.063	-4
335.065	-4
335.068	-5
335.07	-5
335.073	-5
335.075	-5
335.078	-5
335.08	-5
335.083	-5
335.085	-6
335.087	-5
335.09	-5
335.092	-4
335.095	-5
335.097	-5
335.1	-4
335.102	-5
335.104	-5
335.107	-5
335.109	-5
335.112	-4
335.114	-4
335.117	-5
335.119	-4
335.122	-4
335.124	-4
335.126	-4
335.129	-4
335.131	-4
335.134	-4
335.136	-4
335.139	-4
335.141	-4
335.144	-4
335.146	-4
335.148	-4
335.151	-5
335.153	-5
335.156	-5
335.158	-4
335.161	-4
335.163	-4
335.166	-4
335.168	-5
335.17	-5
335.173	-5
335.175	-4
335.178	-5
335.18	-4
335.183	-5
335.185	-5
335.188	-5
335.19	-4
335.192	-4
335.195	-4
335.197	-4
335.2	-4
335.202	-4
335.205	-4
335.207	-4
335.209	-4
335.212	-3
335.214	-4
335.217	-3
335.219	-4
335.222	-3
335.224	-3
335.227	-3
335.229	-4
335.231	-3
335.234	-3
335.236	-3
335.239	-2
335.241	-3
335.244	-3
335.246	-3
335.249	-3
335.251	-3
335.253	-3
335.256	-3
335.258	-3
335.261	-3
335.263	-3
335.266	-3
335.268	-3
335.271	-3
335.273	-3
335.275	-3
335.278	-3
335.28	-3
335.283	-3
335.285	-3
335.288	-3
335.29	-3
335.292	-3
335.295	-3
335.297	-3
335.3	-3
335.302	-3
335.305	-2
335.307	-3
335.31	-3
335.312	-3
335.314	-3
335.317	-3
335.319	-4
335.322	-4
335.324	-3
335.327	-3
335.329	-3
335.332	-3
335.334	-3
335.336	-4
335.339	-4
335.341	-4
335.344	-4
335.346	-4
335.349	-4
335.351	-5
335.354	-4
335.356	-4
335.358	-3
335.361	-3
335.363	-4
335.366	-3
335.368	-3
335.371	-3
335.373	-3
335.375	-3
335.378	-2
335.38	-2
335.383	-3
335.385	-2
335.388	-2
335.39	-2
335.393	-2
335.395	-2
335.397	-1
335.4	-2
335.402	-1
335.405	-1
335.407	-1
335.41	-1
335.412	-1
335.415	-1
335.417	-2
335.419	-1
335.422	-1
335.424	-1
335.427	-2
335.429	-2
335.432	-2
335.434	-2
335.437	-2
335.439	-1
335.441	-1
335.444	-1
335.446	-1
335.449	-1
335.451	-1
335.454	-1
335.456	-1
335.458	-1
335.461	-2
335.463	-2
335.466	-1
335.468	-1
335.471	-1
335.473	-1
335.476	-1
335.478	-1
335.48	-1
335.483	-1
335.485	-1
335.488	0
335.49	-1
335.493	-1
335.495	0
335.498	-1
335.5	0
335.502	0
335.505	0
335.507	0
335.51	0
335.512	0
335.515	0
335.517	0
335.52	0
335.522	0
335.524	0
335.527	0
335.529	0
335.532	0
335.534	0
335.537	1
335.539	1
335.542	1
335.544	1
335.546	1
335.549	2
335.551	1
335.554	2
335.556	2
335.559	2
335.561	2
335.563	2
335.566	2
335.568	2
335.571	2
335.573	3
335.576	2
335.578	3
335.581	3
335.583	4
335.585	3
335.588	4
335.59	4
335.593	4
335.595	4
335.598	5
335.6	6
335.603	6
335.605	6
335.607	7
335.61	7
335.612	7
335.615	7
335.617	8
335.62	8
335.622	9
335.625	9
335.627	10
335.629	10
335.632	10
335.634	10
335.637	11
335.639	12
335.642	11
335.644	12
335.646	12
335.649	13
335.651	13
335.654	13
335.656	14
335.659	13
335.661	13
335.664	14
335.666	15
335.668	14
335.671	15
335.673	15
335.676	15
335.678	15
335.681	15
335.683	16
335.686	15
335.688	16
335.69	16
335.693	16
335.695	16
335.698	17
335.7	17
335.703	18
335.705	18
335.708	18
335.71	18
335.712	18
335.715	18
335.717	18
335.72	19
335.722	19
335.725	19
335.727	19
335.729	20
335.732	20
335.734	21
335.737	21
335.739	21
335.742	21
335.744	21
335.747	21
335.749	22
335.751	22
335.754	22
335.756	23
335.759	23
335.761	23
335.764	23
335.766	24
335.769	24
335.771	24
335.773	24
335.776	24
335.778	25
335.781	25
335.783	26
335.786	26
335.788	27
335.791	27
335.793	27
335.795	27
335.798	28
335.8	28
335.803	28
335.805	29
335.808	29
335.81	29
335.812	30
335.815	30
335.817	31
335.82	31
335.822	31
335.825	32
335.827	32
335.83	33
335.832	33
335.834	34
335.837	33
335.839	34
335.842	34
335.844	35
335.847	35
335.849	36
335.852	36
335.854	36
335.856	37
335.859	36
335.861	37
335.864	38
335.866	38
335.869	38
335.871	38
335.874	38
335.876	38
335.878	38
335.881	38
335.883	39
335.886	39
335.888	39
335.891	39
335.893	38
335.896	38
335.898	38
335.9	38
335.903	38
335.905	37
335.908	37
335.91	37
335.913	37
335.915	36
335.917	36
335.92	36
335.922	35
335.925	34
335.927	35
335.93	34
335.932	34
335.935	33
335.937	32
335.939	32
335.942	32
335.944	30
335.947	30
335.949	29
335.952	29
335.954	28
335.957	27
335.959	26
335.961	26
335.964	24
335.966	24
335.969	23
335.971	22
335.974	20
335.976	19
335.979	20
335.981	18
335.983	17
335.986	16
335.988	15
335.991	14
335.993	12
335.996	11
335.998	10
336	9
336.003	6
336.005	5
336.008	4
336.01	3
336.013	1
336.015	0
336.018	-1
336.02	-2
336.022	-5
336.025	-6
336.027	-7
336.03	-9
336.032	-11
336.035	-12
336.037	-14
336.04	-15
336.042	-17
336.044	-18
336.047	-19
336.049	-20
336.052	-22
336.054	-24
336.057	-25
336.059	-26
336.062	-28
336.064	-29
336.066	-30
336.069	-31
336.071	-33
336.074	-34
336.076	-34
336.079	-36
336.081	-37
336.083	-38
336.086	-40
336.088	-41
336.091	-42
336.093	-43
336.096	-43
336.098	-44
336.101	-45
336.103	-46
336.105	-46
336.108	-47
336.11	-47
336.113	-48
336.115	-49
336.118	-49
336.12	-50
336.123	-50
336.125	-51
336.127	-51
336.13	-51
336.132	-51
336.135	-52
336.137	-52
336.14	-53
336.142	-53
336.145	-53
336.147	-53
336.149	-53
336.152	-54
336.154	-54
336.157	-53
336.159	-53
336.162	-53
336.164	-53
336.167	-53
336.169	-53
336.171	-52
336.174	-52
336.176	-52
336.179	-52
336.181	-51
336.184	-51
336.186	-51
336.188	-50
336.191	-49
336.193	-49
336.196	-48
336.198	-48
336.201	-48
336.203	-47
336.206	-47
336.208	-46
336.21	-46
336.213	-46
336.215	-45
336.218	-45
336.22	-44
336.223	-44
336.225	-43
336.228	-43
336.23	-42
336.232	-42
336.235	-42
336.237	-42
336.24	-41
336.242	-40
336.245	-40
336.247	-40
336.25	-39
336.252	-39
336.254	-39
336.257	-39
336.259	-38
336.262	-38
336.264	-37
336.267	-37
336.269	-37
336.271	-37
336.274	-36
336.276	-36
336.279	-35
336.281	-34
336.284	-35
336.286	-34
336.289	-33
336.291	-33
336.293	-32
336.296	-31
336.298	-31
336.301	-31
336.303	-30
336.306	-30
336.308	-29
336.311	-29
336.313	-29
336.315	-28
336.318	-28
336.32	-28
336.323	-27
336.325	-27
336.328	-26
336.33	-26
336.333	-26
336.335	-25
336.337	-25
336.34	-24
336.342	-24
336.345	-23
336.347	-23
336.35	-22
336.352	-23
336.354	-22
336.357	-22
336.359	-21
336.362	-21
336.364	-21
336.367	-21
336.369	-20
336.372	-20
336.374	-20
336.376	-20
336.379	-20
336.381	-20
336.384	-20
336.386	-19
336.389	-19
336.391	-19
336.394	-18
336.396	-18
336.398	-18
336.401	-18
336.403	-18
336.406	-17
336.408	-17
336.411	-17
336.413	-17
336.416	-17
336.418	-17
336.42	-16
336.423	-16
336.425	-16
336.428	-16
336.43	-15
336.433	-16
336.435	-15
336.438	-15
336.44	-14
336.442	-15
336.445	-14
336.447	-14
336.45	-14
336.452	-13
336.455	-13
336.457	-13
336.459	-13
336.462	-13
336.464	-13
336.467	-13
336.469	-13
336.472	-13
336.474	-12
336.477	-12
336.479	-12
336.481	-13
336.484	-13
336.486	-13
336.489	-12
336.491	-12
336.494	-12
336.496	-12
336.499	-12
336.501	-12
336.503	-12
336.506	-12
336.508	-12
336.511	-12
336.513	-12
336.516	-12
336.518	-12
336.521	-12
336.523	-12
336.525	-12
336.528	-12
336.53	-12
336.533	-12
336.535	-11
336.538	-11
336.54	-11
336.542	-11
336.545	-11
336.547	-11
336.55	-11
336.552	-11
336.555	-11
336.557	-10
336.56	-10
336.562	-10
336.564	-10
336.567	-10
336.569	-10
336.572	-9
336.574	-9
336.577	-10
336.579	-9
336.582	-9
336.584	-9
336.586	-9
336.589	-8
336.591	-9
336.594	-9
336.596	-8
336.599	-9
336.601	-8
336.604	-9
336.606	-9
336.608	-9
336.611	-8
336.613	-8
336.616	-8
336.618	-8
336.621	-8
336.623	-8
336.625	-7
336.628	-8
336.63	-8
336.633	-8
336.635	-8
336.638	-8
336.64	-8
336.643	-7
336.645	-8
336.647	-8
336.65	-8
336.652	-8
336.655	-8
336.657	-7
336.66	-8
336.662	-8
336.665	-8
336.667	-8
336.669	-8
336.672	-8
336.674	-8
336.677	-8
336.679	-8
336.682	-8
336.684	-8
336.687	-8
336.689	-8
336.691	-8
336.694	-9
336.696	-8
336.699	-9
336.701	-8
336.704	-8
336.706	-8
336.708	-9
336.711	-9
336.713	-8
336.716	-8
336.718	-8
336.721	-8
336.723	-8
336.726	-8
336.728	-7
336.73	-8
336.733	-8
336.735	-7
336.738	-8
336.74	-7
336.743	-8
336.745	-8
336.748	-8
336.75	-8
336.752	-8
336.755	-8
336.757	-8
336.76	-8
336.762	-8
336.765	-8
336.767	-8
336.77	-9
336.772	-9
336.774	-9
336.777	-9
336.779	-9
336.782	-9
336.784	-9
336.787	-9
336.789	-8
336.792	-9
336.794	-9
336.796	-9
336.799	-8
336.801	-8
336.804	-8
336.806	-8
336.809	-8
336.811	-8
336.813	-8
336.816	-8
336.818	-8
336.821	-8
336.823	-8
336.826	-8
336.828	-8
336.831	-8
336.833	-8
336.835	-8
336.838	-8
336.84	-8
336.843	-8
336.845	-8
336.848	-8
336.85	-8
336.853	-8
336.855	-8
336.857	-8
336.86	-8
336.862	-8
336.865	-8
336.867	-8
336.87	-8
336.872	-8
336.875	-8
336.877	-8
336.879	-8
336.882	-8
336.884	-8
336.887	-8
336.889	-8
336.892	-8
336.894	-8
336.896	-8
336.899	-7
336.901	-7
336.904	-8
336.906	-8
336.909	-8
336.911	-7
336.914	-7
336.916	-7
336.918	-8
336.921	-7
336.923	-7
336.926	-7
336.928	-6
336.931	-6
336.933	-6
336.936	-6
336.938	-6
336.94	-6
336.943	-5
336.945	-6
336.948	-5
336.95	-5
336.953	-4
336.955	-5
336.958	-5
336.96	-4
336.962	-4
336.965	-4
336.967	-4
336.97	-3
336.972	-4
336.975	-3
336.977	-4
336.979	-3
336.982	-3
336.984	-3
336.987	-3
336.989	-3
336.992	-3
336.994	-3
336.997	-3
336.999	-3
337.001	-3
337.004	-3
337.006	-2
337.009	-3
337.011	-3
337.014	-2
337.016	-3
337.019	-2
337.021	-3
337.023	-2
337.026	-3
337.028	-2
337.031	-2
337.033	-2
337.036	-2
337.038	-2
337.041	-2
337.043	-2
337.045	-2
337.048	-2
337.05	-2
337.053	-2
337.055	-2
337.058	-2
337.06	-2
337.062	-1
337.065	-1
337.067	-1
337.07	-1
337.072	0
337.075	0
337.077	-1
337.08	0
337.082	0
337.084	0
337.087	-1
337.089	0
337.092	0
337.094	0
337.097	0
337.099	1
337.102	0
337.104	0
337.106	0
337.109	0
337.111	0
337.114	0
337.116	0
337.119	0
337.121	0
337.124	0
337.126	0
337.128	1
337.131	1
337.133	1
337.136	1
337.138	1
337.141	1
337.143	2
337.146	2
337.148	2
337.15	2
337.153	3
337.155	3
337.158	3
337.16	4
337.163	4
337.165	4
337.167	4
337.17	4
337.172	5
337.175	4
337.177	5
337.18	6
337.182	6
337.185	6
337.187	6
337.189	6
337.192	6
337.194	7
337.197	7
337.199	7
337.202	7
337.204	8
337.207	8
337.209	8
337.211	9
337.214	9
337.216	9
337.219	10
337.221	10
337.224	10
337.226	11
337.229	11
337.231	12
337.233	12
337.236	12
337.238	12
337.241	12
337.243	13
337.246	14
337.248	14
337.25	14
337.253	15
337.255	16
337.258	16
337.26	17
337.263	18
337.265	18
337.268	18
337.27	19
337.272	20
337.275	21
337.277	21
337.28	22
337.282	22
337.285	25
337.287	25
337.29	26
337.292	26
337.294	28
337.297	29
337.299	30
337.302	30
337.304	31
337.307	32
337.309	33
337.312	34
337.314	35
337.316	36
337.319	36
337.321	37
337.324	39
337.326	40
337.329	41
337.331	41
337.333	42
337.336	44
337.338	44
337.341	45
337.343	46
337.346	47
337.348	49
337.351	48
337.353	50
337.355	50
337.358	52
337.36	53
337.363	53
337.365	55
337.368	54
337.37	55
337.373	55
337.375	57
337.377	57
337.38	58
337.382	58
337.385	58
337.387	59
337.39	60
337.392	60
337.395	60
337.397	61
337.399	61
337.402	60
337.404	61
337.407	61
337.409	61
337.412	61
337.414	61
337.417	61
337.419	61
337.421	61
337.424	61
337.426	60
337.429	60
337.431	60
337.434	59
337.436	59
337.438	58
337.441	58
337.443	58
337.446	56
337.448	56
337.451	55
337.453	54
337.456	53
337.458	54
337.46	52
337.463	51
337.465	49
337.468	49
337.47	48
337.473	46
337.475	45
337.478	44
337.48	43
337.482	41
337.485	40
337.487	39
337.49	38
337.492	36
337.495	34
337.497	33
337.5	32
337.502	30
337.504	28
337.507	27
337.509	26
337.512	23
337.514	22
337.517	20
337.519	19
337.521	16
337.524	15
337.526	14
337.529	12
337.531	10
337.534	8
337.536	6
337.539	5
337.541	2
337.543	1
337.546	0
337.548	-2
337.551	-5
337.553	-6
337.556	-8
337.558	-9
337.561	-12
337.563	-14
337.565	-16
337.568	-17
337.57	-20
337.573	-22
337.575	-23
337.578	-24
337.58	-26
337.583	-28
337.585	-30
337.587	-31
337.59	-33
337.592	-34
337.595	-36
337.597	-37
337.6	-38
337.602	-41
337.604	-41
337.607	-42
337.609	-44
337.612	-45
337.614	-46
337.617	-47
337.619	-48
337.622	-49
337.624	-50
337.626	-51
337.629	-52
337.631	-53
337.634	-54
337.636	-55
337.639	-55
337.641	-57
337.644	-57
337.646	-57
337.648	-58
337.651	-58
337.653	-59
337.656	-59
337.658	-59
337.661	-60
337.663	-60
337.666	-60
337.668	-60
337.67	-61
337.673	-61
337.675	-61
337.678	-62
337.68	-62
337.683	-62
337.685	-62
337.688	-61
337.69	-62
337.692	-61
337.695	-61
337.697	-61
337.7	-61
337.702	-61
337.705	-60
337.707	-60
337.709	-59
337.712	-59
337.714	-59
337.717	-59
337.719	-58
337.722	-57
337.724	-56
337.727	-57
337.729	-56
337.731	-55
337.734	-55
337.736	-54
337.739	-53
337.741	-53
337.744	-52
337.746	-52
337.749	-51
337.751	-50
337.753	-50
337.756	-49
337.758	-48
337.761	-48
337.763	-47
337.766	-47
337.768	-46
337.771	-45
337.773	-46
337.775	-45
337.778	-44
337.78	-43
337.783	-43
337.785	-42
337.788	-41
337.79	-41
337.792	-40
337.795	-40
337.797	-39
337.8	-39
337.802	-38
337.805	-38
337.807	-37
337.81	-37
337.812	-37
337.814	-36
337.817	-35
337.819	-35
337.822	-34
337.824	-34
337.827	-33
337.829	-33
337.832	-32
337.834	-32
337.836	-31
337.839	-31
337.841	-31
337.844	-30
337.846	-30
337.849	-29
337.851	-29
337.854	-29
337.856	-28
337.858	-28
337.861	-28
337.863	-28
337.866	-27
337.868	-26
337.871	-26
337.873	-26
337.875	-26
337.878	-25
337.88	-25
337.883	-25
337.885	-24
337.888	-24
337.89	-24
337.893	-24
337.895	-24
337.897	-24
337.9	-23
337.902	-23
337.905	-23
337.907	-23
337.91	-23
337.912	-22
337.915	-23
337.917	-22
337.919	-22
337.922	-22
337.924	-22
337.927	-22
337.929	-21
337.932	-21
337.934	-21
337.937	-20
337.939	-20
337.941	-20
337.944	-20
337.946	-20
337.949	-20
337.951	-20
337.954	-20
337.956	-20
337.958	-20
337.961	-20
337.963	-20
337.966	-20
337.968	-19
337.971	-19
337.973	-19
337.976	-18
337.978	-19
337.98	-18
337.983	-18
337.985	-18
337.988	-18
337.99	-18
337.993	-18
337.995	-18
337.998	-18
338	-18
338.002	-18
338.005	-18
338.007	-17
338.01	-17
338.012	-17
338.015	-16
338.017	-16
338.02	-16
338.022	-16
338.024	-16
338.027	-16
338.029	-16
338.032	-15
338.034	-16
338.037	-15
338.039	-15
338.042	-15
338.044	-15
338.046	-15
338.049	-14
338.051	-15
338.054	-14
338.056	-15
338.059	-14
338.061	-15
338.063	-14
338.066	-14
338.068	-14
338.071	-14
338.073	-14
338.076	-14
338.078	-14
338.081	-13
338.083	-14
338.085	-14
338.088	-13
338.09	-13
338.093	-13
338.095	-13
338.098	-13
338.1	-13
338.103	-13
338.105	-13
338.107	-13
338.11	-13
338.112	-13
338.115	-13
338.117	-13
338.12	-13
338.122	-12
338.125	-12
338.127	-13
338.129	-12
338.132	-12
338.134	-12
338.137	-12
338.139	-12
338.142	-12
338.144	-11
338.146	-11
338.149	-11
338.151	-11
338.154	-11
338.156	-12
338.159	-11
338.161	-11
338.164	-10
338.166	-10
338.168	-11
338.171	-11
338.173	-11
338.176	-10
338.178	-11
338.181	-11
338.183	-10
338.186	-10
338.188	-10
338.19	-10
338.193	-10
338.195	-10
338.198	-10
338.2	-10
338.203	-10
338.205	-8
338.208	-9
338.21	-9
338.212	-8
338.215	-8
338.217	-8
338.22	-8
338.222	-9
338.225	-8
338.227	-8
338.229	-8
338.232	-8
338.234	-8
338.237	-8
338.239	-8
338.242	-8
338.244	-7
338.247	-8
338.249	-7
338.251	-8
338.254	-7
338.256	-8
338.259	-8
338.261	-8
338.264	-7
338.266	-7
338.269	-8
338.271	-7
338.273	-8
338.276	-7
338.278	-7
338.281	-6
338.283	-6
338.286	-7
338.288	-7
338.291	-6
338.293	-6
338.295	-6
338.298	-6
338.3	-6
338.303	-5
338.305	-6
338.308	-6
338.31	-6
338.312	-6
338.315	-6
338.317	-6
338.32	-6
338.322	-6
338.325	-5
338.327	-5
338.33	-5
338.332	-5
338.334	-5
338.337	-4
338.339	-5
338.342	-5
338.344	-5
338.347	-5
338.349	-4
338.352	-5
338.354	-5
338.356	-4
338.359	-4
338.361	-4
338.364	-4
338.366	-4
338.369	-3
338.371	-4
338.374	-3
338.376	-3
338.378	-4
338.381	-3
338.383	-4
338.386	-4
338.388	-4
338.391	-4
338.393	-4
338.396	-4
338.398	-4
338.4	-4
338.403	-5
338.405	-4
338.408	-4
338.41	-4
338.413	-4
338.415	-4
338.417	-4
338.42	-4
338.422	-4
338.425	-4
338.427	-5
338.43	-4
338.432	-5
338.435	-4
338.437	-5
338.439	-5
338.442	-4
338.444	-4
338.447	-4
338.449	-5
338.452	-5
338.454	-5
338.457	-5
338.459	-4
338.461	-4
338.464	-4
338.466	-4
338.469	-4
338.471	-4
338.474	-4
338.476	-4
338.479	-3
338.481	-3
338.483	-4
338.486	-3
338.488	-3
338.491	-3
338.493	-2
338.496	-2
338.498	-2
338.5	-2
338.503	-2
338.505	-2
338.508	-2
338.51	-2
338.513	-2
338.515	-2
338.518	-2
338.52	-2
338.522	-2
338.525	-1
338.527	-2
338.53	-1
338.532	-2
338.535	-2
338.537	-2
338.54	-2
338.542	-1
338.544	-2
338.547	-2
338.549	-2
338.552	-1
338.554	-2
338.557	-1
338.559	-2
338.562	-1
338.564	-1
338.566	-1
338.569	-2
338.571	-1
338.574	-1
338.576	-1
338.579	-1
338.581	0
338.583	-1
338.586	-1
338.588	-1
338.591	0
338.593	0
338.596	0
338.598	0
338.601	0
338.603	0
338.605	0
338.608	0
338.61	0
338.613	0
338.615	0
338.618	0
338.62	0
338.623	0
338.625	1
338.627	0
338.63	0
338.632	0
338.635	0
338.637	1
338.64	1
338.642	1
338.645	1
338.647	2
338.649	1
338.652	2
338.654	2
338.657	2
338.659	2
338.662	2
338.664	2
338.667	2
338.669	2
338.671	3
338.674	3
338.676	3
338.679	3
338.681	3
338.684	3
338.686	3
338.688	4
338.691	3
338.693	3
338.696	3
338.698	4
338.701	4
338.703	5
338.706	4
338.708	5
338.71	5
338.713	5
338.715	6
338.718	6
338.72	6
338.723	7
338.725	7
338.728	7
338.73	7
338.732	8
[truncated: 1,151 more rows]

## Sheet: spectrum of 16DS heptane
333.852	0
333.854	0
333.857	1
333.859	2
333.862	3
333.864	5
333.867	4
333.869	4
333.872	2
333.874	1
333.876	1
333.879	1
333.881	1
333.884	2
333.886	2
333.889	1
333.891	1
333.894	0
333.896	0
333.898	1
333.901	1
333.903	1
333.906	3
333.908	4
333.911	4
333.913	3
333.916	3
333.918	3
333.92	1
333.923	2
333.925	4
333.928	4
333.93	5
333.933	6
333.935	6
333.938	8
333.94	10
333.942	12
333.945	14
333.947	18
333.95	19
333.952	21
333.955	21
333.957	23
333.959	22
333.962	22
333.964	21
333.967	19
333.969	18
333.972	17
333.974	17
333.977	17
333.979	17
333.981	16
333.984	16
333.986	14
333.989	13
333.991	12
333.994	13
333.996	13
333.999	11
334.001	11
334.003	9
334.006	8
334.008	7
334.011	6
334.013	4
334.016	2
334.018	2
334.021	3
334.023	5
334.025	7
334.028	10
334.03	12
334.033	12
334.035	12
334.038	13
334.04	12
334.042	10
334.045	9
334.047	8
334.05	7
334.052	6
334.055	6
334.057	4
334.06	4
334.062	2
334.064	2
334.067	3
334.069	4
334.072	5
334.074	5
334.077	2
334.079	1
334.082	-1
334.084	-1
334.086	0
334.089	0
334.091	1
334.094	2
334.096	2
334.099	1
334.101	-1
334.104	-4
334.106	-7
334.108	-6
334.111	-7
334.113	-7
334.116	-9
334.118	-11
334.121	-12
334.123	-12
334.125	-12
334.128	-11
334.13	-11
334.133	-10
334.135	-8
334.138	-6
334.14	-2
334.143	1
334.145	4
334.147	5
334.15	6
334.152	7
334.155	8
334.157	9
334.16	10
334.162	10
334.165	9
334.167	8
334.169	9
334.172	10
334.174	10
334.177	9
334.179	9
334.182	9
334.184	8
334.187	7
334.189	6
334.191	6
334.194	6
334.196	6
334.199	7
334.201	8
334.204	8
334.206	7
334.208	9
334.211	9
334.213	9
334.216	10
334.218	10
334.221	12
334.223	13
334.226	14
334.228	16
334.23	18
334.233	18
334.235	19
334.238	19
334.24	20
334.243	19
334.245	17
334.248	17
334.25	15
334.252	15
334.255	15
334.257	14
334.26	14
334.262	14
334.265	15
334.267	15
334.27	15
334.272	14
334.274	13
334.277	13
334.279	12
334.282	12
334.284	14
334.287	17
334.289	21
334.292	24
334.294	26
334.296	26
334.299	27
334.301	29
334.304	31
334.306	30
334.309	27
334.311	26
334.313	20
334.316	17
334.318	13
334.321	11
334.323	8
334.326	6
334.328	4
334.331	3
334.333	-1
334.335	-2
334.338	-4
334.34	-5
334.343	-4
334.345	-4
334.348	-3
334.35	-1
334.353	1
334.355	4
334.357	6
334.36	5
334.362	5
334.365	5
334.367	4
334.37	4
334.372	4
334.375	3
334.377	2
334.379	1
334.382	1
334.384	2
334.387	4
334.389	4
334.392	5
334.394	7
334.396	9
334.399	12
334.401	13
334.404	17
334.406	18
334.409	16
334.411	15
334.414	13
334.416	13
334.418	11
334.421	11
334.423	12
334.426	11
334.428	10
334.431	9
334.433	8
334.436	9
334.438	12
334.44	14
334.443	15
334.445	17
334.448	18
334.45	20
334.453	21
334.455	21
334.458	20
334.46	21
334.462	19
334.465	18
334.467	19
334.47	18
334.472	18
334.475	18
334.477	17
334.479	16
334.482	14
334.484	12
334.487	9
334.489	9
334.492	8
334.494	7
334.497	9
334.499	9
334.501	11
334.504	13
334.506	13
334.509	13
334.511	12
334.514	12
334.516	10
334.519	8
334.521	6
334.523	5
334.526	5
334.528	5
334.531	7
334.533	7
334.536	8
334.538	7
334.541	6
334.543	6
334.545	4
334.548	4
334.55	4
334.553	4
334.555	4
334.558	4
334.56	4
334.562	5
334.565	8
334.567	10
334.57	13
334.572	13
334.575	13
334.577	15
334.58	17
334.582	19
334.584	21
334.587	23
334.589	22
334.592	24
334.594	24
334.597	26
334.599	28
334.602	30
334.604	32
334.606	35
334.609	37
334.611	42
334.614	44
334.616	46
334.619	47
334.621	47
334.624	48
334.626	48
334.628	48
334.631	48
334.633	48
334.636	49
334.638	49
334.641	48
334.643	46
334.646	44
334.648	42
334.65	38
334.653	36
334.655	33
334.658	32
334.66	30
334.663	29
334.665	29
334.667	28
334.67	27
334.672	28
334.675	30
334.677	30
334.68	29
334.682	29
334.685	28
334.687	27
334.689	28
334.692	29
334.694	30
334.697	30
334.699	29
334.702	30
334.704	30
334.707	30
334.709	28
334.711	28
334.714	30
334.716	31
334.719	32
334.721	34
334.724	35
334.726	35
334.729	34
334.731	34
334.733	34
334.736	35
334.738	36
334.741	38
334.743	40
334.746	40
334.748	39
334.75	38
334.753	36
334.755	35
334.758	36
334.76	36
334.763	35
334.765	33
334.768	29
334.77	29
334.772	28
334.775	27
334.777	27
334.78	28
334.782	29
334.785	30
334.787	30
334.79	30
334.792	28
334.794	27
334.797	27
334.799	27
334.802	29
334.804	29
334.807	29
334.809	28
334.812	28
334.814	28
334.816	29
334.819	30
334.821	31
334.824	30
334.826	29
334.829	30
334.831	31
334.833	34
334.836	35
334.838	36
334.841	36
334.843	37
334.846	38
334.848	36
334.851	36
334.853	34
334.855	32
334.858	32
334.86	32
334.863	34
334.865	35
334.868	36
334.87	37
334.873	37
334.875	38
334.877	37
334.88	37
334.882	37
334.885	37
334.887	38
334.89	39
334.892	40
334.895	42
334.897	40
334.899	40
334.902	41
334.904	42
334.907	44
334.909	44
334.912	43
334.914	42
334.917	40
334.919	39
334.921	38
334.924	37
334.926	36
334.929	36
334.931	37
334.934	38
334.936	38
334.938	38
334.941	39
334.943	40
334.946	41
334.948	42
334.951	44
334.953	45
334.956	44
334.958	43
334.96	41
334.963	38
334.965	35
334.968	34
334.97	34
334.973	34
334.975	34
334.978	33
334.98	32
334.982	33
334.985	35
334.987	37
334.99	38
334.992	39
334.995	42
334.997	45
335	49
335.002	51
335.004	55
335.007	57
335.009	59
335.012	60
335.014	61
335.017	62
335.019	62
335.021	62
335.024	62
335.026	63
335.029	63
335.031	63
335.034	62
335.036	62
335.039	62
335.041	62
335.043	61
335.046	59
335.048	57
335.051	57
335.053	57
335.056	57
335.058	57
335.061	58
335.063	59
335.065	62
335.068	64
335.07	66
335.073	66
335.075	66
335.078	66
335.08	68
335.083	71
335.085	72
335.087	75
335.09	76
335.092	79
335.095	80
335.097	80
335.1	77
335.102	76
335.104	74
335.107	72
335.109	72
335.112	68
335.114	65
335.117	63
335.119	63
335.122	64
335.124	65
335.126	64
335.129	64
335.131	64
335.134	64
335.136	65
335.139	65
335.141	66
335.144	67
335.146	67
335.148	68
335.151	69
335.153	69
335.156	69
335.158	67
335.161	67
335.163	68
335.166	68
335.168	68
335.17	68
335.173	69
335.175	72
335.178	76
335.18	78
335.183	83
335.185	85
335.188	87
335.19	90
335.192	93
335.195	95
335.197	97
335.2	97
335.202	96
335.205	95
335.207	96
335.209	96
335.212	98
335.214	98
335.217	99
335.219	101
335.222	101
335.224	101
335.227	101
335.229	101
335.231	101
335.234	102
335.236	103
335.239	105
335.241	107
335.244	107
335.246	108
335.249	108
335.251	109
335.253	110
335.256	110
335.258	109
335.261	109
335.263	108
335.266	108
335.268	109
335.271	109
335.273	110
335.275	111
335.278	111
335.28	110
335.283	109
335.285	109
335.288	108
335.29	109
335.292	109
335.295	110
335.297	111
335.3	111
335.302	112
335.305	113
335.307	112
335.31	113
335.312	113
335.314	114
335.317	114
335.319	116
335.322	118
335.324	119
335.327	121
335.329	123
335.332	124
335.334	126
335.336	126
335.339	127
335.341	131
335.344	134
335.346	139
335.349	143
335.351	147
335.354	150
335.356	152
335.358	154
335.361	154
335.363	156
335.366	156
335.368	156
335.371	156
335.373	155
335.375	153
335.378	152
335.38	151
335.383	151
335.385	151
335.388	151
335.39	151
335.393	150
335.395	149
335.397	148
335.4	147
335.402	147
335.405	148
335.407	149
335.41	151
335.412	153
335.415	154
335.417	156
335.419	159
335.422	161
335.424	164
335.427	166
335.429	168
335.432	169
335.434	172
335.437	175
335.439	178
335.441	179
335.444	182
335.446	185
335.449	189
335.451	189
335.454	190
335.456	190
335.458	188
335.461	186
335.463	184
335.466	185
335.468	184
335.471	184
335.473	185
335.476	185
335.478	187
335.48	190
335.483	194
335.485	196
335.488	198
335.49	200
335.493	201
335.495	204
335.498	208
335.5	212
335.502	213
335.505	216
335.507	218
335.51	224
335.512	226
335.515	229
335.517	231
335.52	232
335.522	234
335.524	234
335.527	236
335.529	236
335.532	238
335.534	241
335.537	244
335.539	246
335.542	250
335.544	254
335.546	256
335.549	261
335.551	263
335.554	266
335.556	267
335.559	268
335.561	269
335.563	270
335.566	271
335.568	273
335.571	274
335.573	275
335.576	276
335.578	277
335.581	278
335.583	279
335.585	279
335.588	280
335.59	280
335.593	279
335.595	280
335.598	284
335.6	287
335.603	290
335.605	294
335.607	299
335.61	303
335.612	308
335.615	309
335.617	313
335.62	316
335.622	321
335.625	324
335.627	327
335.629	330
335.632	333
335.634	335
335.637	337
335.639	340
335.642	343
335.644	344
335.646	347
335.649	348
335.651	349
335.654	351
335.656	352
335.659	353
335.661	355
335.664	357
335.666	358
335.668	361
335.671	362
335.673	364
335.676	368
335.678	372
335.681	377
335.683	379
335.686	382
335.688	384
335.69	387
335.693	391
335.695	397
335.698	400
335.7	405
335.703	409
335.705	412
335.708	415
335.71	416
335.712	418
335.715	420
335.717	423
335.72	425
335.722	431
335.725	435
335.727	443
335.729	448
335.732	454
335.734	458
335.737	464
335.739	468
335.742	473
335.744	478
335.747	482
335.749	485
335.751	489
335.754	491
335.756	496
335.759	500
335.761	504
335.764	507
335.766	510
335.769	511
335.771	512
335.773	514
335.776	518
335.778	522
335.781	530
335.783	533
335.786	540
335.788	545
335.791	550
335.793	554
335.795	560
335.798	564
335.8	571
335.803	575
335.805	582
335.808	585
335.81	589
335.812	592
335.815	597
335.817	598
335.82	602
335.822	603
335.825	606
335.827	607
335.83	612
335.832	615
335.834	620
335.837	622
335.839	626
335.842	628
335.844	632
335.847	634
335.849	639
335.852	643
335.854	647
335.856	650
335.859	653
335.861	656
335.864	661
335.866	663
335.869	667
335.871	669
335.874	673
335.876	675
335.878	679
335.881	683
335.883	686
335.886	689
335.888	693
335.891	695
335.893	701
335.896	705
335.898	711
335.9	714
335.903	719
335.905	722
335.908	728
335.91	733
335.913	740
335.915	744
335.917	748
335.92	752
335.922	757
335.925	758
335.927	761
335.93	763
335.932	767
335.935	768
335.937	770
335.939	771
335.942	774
335.944	775
335.947	775
335.949	774
335.952	773
335.954	770
335.957	767
335.959	764
335.961	761
335.964	759
335.966	759
335.969	757
335.971	756
335.974	756
335.976	756
335.979	754
335.981	751
335.983	748
335.986	747
335.988	744
335.991	741
335.993	738
335.996	735
335.998	729
336	726
336.003	722
336.005	717
336.008	713
336.01	708
336.013	701
336.015	695
336.018	687
336.02	683
336.022	674
336.025	668
336.027	659
336.03	652
336.032	644
336.035	639
336.037	631
336.04	624
336.042	616
336.044	608
336.047	596
336.049	587
336.052	573
336.054	564
336.057	549
336.059	539
336.062	525
336.064	516
336.066	501
336.069	490
336.071	475
336.074	465
336.076	451
336.079	441
336.081	425
336.083	413
336.086	394
336.088	383
336.091	366
336.093	355
336.096	338
336.098	328
336.101	314
336.103	303
336.105	286
336.108	275
336.11	256
336.113	243
336.115	223
336.118	210
336.12	192
336.123	179
336.125	159
336.127	147
336.13	127
336.132	115
336.135	97
336.137	85
336.14	66
336.142	54
336.145	35
336.147	23
336.149	5
336.152	-9
336.154	-31
336.157	-45
336.159	-65
336.162	-78
336.164	-96
336.167	-108
336.169	-127
336.171	-139
336.174	-157
336.176	-171
336.179	-192
336.181	-207
336.184	-227
336.186	-242
336.188	-260
336.191	-274
336.193	-290
336.196	-306
336.198	-318
336.201	-335
336.203	-345
336.206	-361
336.208	-371
336.21	-386
336.213	-397
336.215	-414
336.218	-425
336.22	-440
336.223	-450
336.225	-464
336.228	-474
336.23	-487
336.232	-495
336.235	-506
336.237	-512
336.24	-521
336.242	-527
336.245	-537
336.247	-544
336.25	-556
336.252	-563
336.254	-573
336.257	-579
336.259	-588
336.262	-593
336.264	-600
336.267	-605
336.269	-610
336.271	-613
336.274	-618
336.276	-622
336.279	-628
336.281	-632
336.284	-638
336.286	-643
336.289	-649
336.291	-652
336.293	-657
336.296	-660
336.298	-666
336.301	-669
336.303	-675
336.306	-679
336.308	-685
336.311	-689
336.313	-693
336.315	-696
336.318	-700
336.32	-702
336.323	-705
336.325	-705
336.328	-707
336.33	-707
336.333	-707
336.335	-707
336.337	-706
336.34	-705
336.342	-703
336.345	-702
336.347	-699
336.35	-697
336.352	-692
336.354	-689
336.357	-686
336.359	-683
336.362	-679
336.364	-678
336.367	-674
336.369	-671
336.372	-668
336.374	-665
336.376	-663
336.379	-660
336.381	-656
336.384	-652
336.386	-647
336.389	-643
336.391	-637
336.394	-635
336.396	-631
336.398	-629
336.401	-626
336.403	-624
336.406	-619
336.408	-616
336.411	-613
336.413	-610
336.416	-603
336.418	-599
336.42	-593
336.423	-590
336.425	-585
336.428	-583
336.43	-580
336.433	-577
336.435	-571
336.438	-568
336.44	-566
336.442	-566
336.445	-565
336.447	-563
336.45	-559
336.452	-556
336.455	-550
336.457	-546
336.459	-537
336.462	-533
336.464	-528
336.467	-523
336.469	-518
336.472	-513
336.474	-506
336.477	-500
336.479	-494
336.481	-490
336.484	-486
336.486	-483
336.489	-478
336.491	-475
336.494	-469
336.496	-467
336.499	-465
336.501	-462
336.503	-457
336.506	-453
336.508	-448
336.511	-445
336.513	-442
336.516	-439
336.518	-435
336.521	-431
336.523	-427
336.525	-422
336.528	-419
336.53	-414
336.533	-411
336.535	-406
336.538	-402
336.54	-398
336.542	-395
336.545	-391
336.547	-389
336.55	-384
336.552	-379
336.555	-373
336.557	-369
336.56	-363
336.562	-360
336.564	-355
336.567	-351
336.569	-346
336.572	-344
336.574	-339
336.577	-337
336.579	-334
336.582	-330
336.584	-325
336.586	-321
336.589	-317
336.591	-314
336.594	-311
336.596	-307
336.599	-301
336.601	-297
336.604	-290
336.606	-287
336.608	-283
336.611	-281
336.613	-276
336.616	-272
336.618	-268
336.621	-266
336.623	-264
336.625	-262
336.628	-258
336.63	-254
336.633	-250
336.635	-247
336.638	-240
336.64	-236
336.643	-231
336.645	-226
336.647	-222
336.65	-217
336.652	-212
336.655	-211
336.657	-208
336.66	-206
336.662	-202
336.665	-198
336.667	-193
336.669	-189
336.672	-183
336.674	-181
336.677	-178
336.679	-177
336.682	-175
336.684	-172
336.687	-170
336.689	-168
336.691	-164
336.694	-160
336.696	-155
336.699	-152
336.701	-146
336.704	-142
336.706	-138
336.708	-136
336.711	-133
336.713	-130
336.716	-127
336.718	-125
336.721	-121
336.723	-120
336.726	-118
336.728	-117
336.73	-116
336.733	-116
336.735	-114
336.738	-112
336.74	-108
336.743	-104
336.745	-97
336.748	-93
336.75	-86
336.752	-83
336.755	-81
336.757	-79
336.76	-78
336.762	-78
336.765	-75
336.767	-73
336.77	-69
336.772	-66
336.774	-62
336.777	-59
336.779	-56
336.782	-56
336.784	-55
336.787	-55
336.789	-53
336.792	-54
336.794	-54
336.796	-53
336.799	-51
336.801	-50
336.804	-46
336.806	-45
336.809	-43
336.811	-42
336.813	-40
336.816	-38
336.818	-36
336.821	-35
336.823	-33
336.826	-30
336.828	-25
336.831	-20
336.833	-17
336.835	-15
336.838	-12
336.84	-10
336.843	-7
336.845	-6
336.848	-2
336.85	0
336.853	3
336.855	5
336.857	7
336.86	8
336.862	10
336.865	12
336.867	15
336.87	19
336.872	22
336.875	23
336.877	25
336.879	29
336.882	32
336.884	34
336.887	36
336.889	40
336.892	44
336.894	50
336.896	53
336.899	58
336.901	60
336.904	62
336.906	64
336.909	64
336.911	64
336.914	66
336.916	69
336.918	75
336.921	77
336.923	82
336.926	85
336.928	89
336.931	93
336.933	96
336.936	98
336.938	102
336.94	104
336.943	107
336.945	110
336.948	113
336.95	114
336.953	114
336.955	115
336.958	119
336.96	123
336.962	129
336.965	130
336.967	133
336.97	134
336.972	134
336.975	136
336.977	139
336.979	141
336.982	141
336.984	143
336.987	149
336.989	152
336.992	158
336.994	161
336.997	166
336.999	170
337.001	174
337.004	176
337.006	179
337.009	181
337.011	184
337.014	188
337.016	193
337.019	197
337.021	202
337.023	204
337.026	207
337.028	209
337.031	211
337.033	214
337.036	219
337.038	220
337.041	223
337.043	226
337.045	230
337.048	231
337.05	234
337.053	237
337.055	242
337.058	244
337.06	247
337.062	251
337.065	255
337.067	258
337.07	263
337.072	266
337.075	270
337.077	272
337.08	276
337.082	280
337.084	286
337.087	289
337.089	293
337.092	295
337.094	298
337.097	300
337.099	301
337.102	303
337.104	308
337.106	311
337.109	314
337.111	318
337.114	322
337.116	327
337.119	330
337.121	333
337.124	337
337.126	343
337.128	348
337.131	353
337.133	358
337.136	364
337.138	369
337.141	375
337.143	380
337.146	388
337.148	393
337.15	401
337.153	405
337.155	410
337.158	414
337.16	420
337.163	423
337.165	429
337.167	431
337.17	435
337.172	437
337.175	441
337.177	444
337.18	448
337.182	451
337.185	455
337.187	457
337.189	461
337.192	464
337.194	469
337.197	473
337.199	479
337.202	483
337.204	491
337.207	494
337.209	499
337.211	503
337.214	510
337.216	513
337.219	520
337.221	524
337.224	528
337.226	531
337.229	536
337.231	539
337.233	544
337.236	546
337.238	548
337.241	551
337.243	557
337.246	560
337.248	563
337.25	566
337.253	571
337.255	575
337.258	581
337.26	585
337.263	589
337.265	592
337.268	595
337.27	597
337.272	601
337.275	603
337.277	607
337.28	609
337.282	613
337.285	617
337.287	620
337.29	622
337.292	625
337.294	627
337.297	631
337.299	635
337.302	640
337.304	643
337.307	648
337.309	653
337.312	659
337.314	663
337.316	670
337.319	674
337.321	682
337.324	687
337.326	693
337.329	697
337.331	703
337.333	705
337.336	708
337.338	710
337.341	709
337.343	709
337.346	708
337.348	710
337.351	711
337.353	711
337.355	711
337.358	712
337.36	712
337.363	712
337.365	715
337.368	718
337.37	722
337.373	725
337.375	730
337.377	733
337.38	735
337.382	733
337.385	732
337.387	730
337.39	729
337.392	729
337.395	729
337.397	727
337.399	726
337.402	723
337.404	720
337.407	716
337.409	712
337.412	706
337.414	702
337.417	698
337.419	693
337.421	687
337.424	682
337.426	675
337.429	671
337.431	663
337.434	657
337.436	649
337.438	645
337.441	639
337.443	635
337.446	626
337.448	620
337.451	611
337.453	604
337.456	594
337.458	589
337.46	579
337.463	571
337.465	560
337.468	551
337.47	538
337.473	530
337.475	518
337.478	509
337.48	494
337.482	485
337.485	472
337.487	465
337.49	453
337.492	444
337.495	428
337.497	415
337.5	397
337.502	385
337.504	366
337.507	354
337.509	334
337.512	321
337.514	301
337.517	288
337.519	270
337.521	258
337.524	239
337.526	227
337.529	207
337.531	193
337.534	173
337.536	161
337.539	143
337.541	130
337.543	111
337.546	99
337.548	81
337.551	69
337.553	49
337.556	36
337.558	16
337.561	1
337.563	-21
337.565	-36
337.568	-56
337.57	-71
337.573	-91
337.575	-105
337.578	-127
337.58	-141
337.583	-161
337.585	-175
337.587	-194
337.59	-207
337.592	-226
337.595	-239
337.597	-261
337.6	-274
337.602	-292
337.604	-304
337.607	-321
337.609	-331
337.612	-349
337.614	-361
337.617	-378
337.619	-389
337.622	-403
337.624	-412
337.626	-424
337.629	-434
337.631	-449
337.634	-459
337.636	-472
337.639	-480
337.641	-492
337.644	-501
337.646	-512
337.648	-520
337.651	-533
337.653	-540
337.656	-553
337.658	-560
337.661	-572
337.663	-581
337.666	-593
337.668	-602
337.67	-612
337.673	-618
337.675	-625
337.678	-631
337.68	-640
337.683	-645
337.685	-652
337.688	-657
337.69	-663
337.692	-667
337.695	-674
337.697	-678
337.7	-683
337.702	-686
337.705	-691
337.707	-694
337.709	-698
337.712	-702
337.714	-705
337.717	-708
337.719	-711
337.722	-714
337.724	-714
337.727	-715
337.729	-718
337.731	-719
337.734	-722
337.736	-723
337.739	-726
337.741	-727
337.744	-728
337.746	-727
337.749	-725
337.751	-724
337.753	-723
337.756	-721
337.758	-719
337.761	-716
337.763	-714
337.766	-712
337.768	-708
337.771	-706
337.773	-703
337.775	-701
337.778	-698
337.78	-696
337.783	-694
337.785	-692
337.788	-690
337.79	-688
337.792	-684
337.795	-682
337.797	-679
337.8	-676
337.802	-673
337.805	-671
337.807	-669
337.81	-668
337.812	-664
337.814	-661
337.817	-659
337.819	-656
337.822	-654
337.824	-649
337.827	-645
337.829	-643
337.832	-642
337.834	-641
337.836	-639
337.839	-637
337.841	-633
337.844	-630
337.846	-627
337.849	-621
337.851	-617
337.854	-610
337.856	-605
337.858	-601
337.861	-596
337.863	-588
337.866	-584
337.868	-579
337.871	-576
337.873	-571
337.875	-567
337.878	-562
337.88	-559
337.883	-554
337.885	-549
337.888	-542
337.89	-538
337.893	-533
337.895	-529
337.897	-524
337.9	-521
337.902	-516
337.905	-511
337.907	-505
337.91	-502
337.912	-497
337.915	-494
337.917	-491
337.919	-489
337.922	-484
337.924	-481
337.927	-477
337.929	-473
337.932	-465
337.934	-461
337.937	-456
337.939	-453
337.941	-449
337.944	-445
337.946	-440
337.949	-438
337.951	-433
337.954	-429
337.956	-425
337.958	-421
337.961	-415
337.963	-411
337.966	-405
337.968	-402
337.971	-396
337.973	-393
337.976	-387
337.978	-382
337.98	-376
337.983	-373
337.985	-370
337.988	-368
337.99	-362
337.993	-359
337.995	-353
337.998	-349
338	-345
338.002	-342
338.005	-337
338.007	-334
338.01	-329
338.012	-326
338.015	-320
338.017	-316
338.02	-310
338.022	-305
338.024	-297
338.027	-293
338.029	-289
338.032	-288
338.034	-287
338.037	-285
338.039	-280
338.042	-276
338.044	-270
338.046	-266
338.049	-261
338.051	-259
338.054	-255
338.056	-253
338.059	-250
338.061	-248
338.063	-245
338.066	-244
338.068	-243
338.071	-241
338.073	-236
338.076	-231
338.078	-226
338.081	-223
338.083	-219
338.085	-217
338.088	-214
338.09	-213
338.093	-210
338.095	-207
338.098	-200
338.1	-196
338.103	-190
338.105	-187
338.107	-183
338.11	-179
338.112	-175
338.115	-172
338.117	-168
338.12	-166
338.122	-165
338.125	-163
338.127	-161
338.129	-159
338.132	-156
338.134	-154
338.137	-152
338.139	-149
338.142	-147
338.144	-147
338.146	-145
338.149	-142
338.151	-139
338.154	-137
338.156	-131
338.159	-127
338.161	-120
338.164	-115
338.166	-111
338.168	-110
338.171	-107
338.173	-105
338.176	-101
338.178	-98
338.181	-94
338.183	-92
338.186	-88
338.188	-86
338.19	-83
338.193	-80
338.195	-76
338.198	-75
338.2	-72
338.203	-70
338.205	-67
338.208	-65
338.21	-62
338.212	-61
338.215	-59
338.217	-55
338.22	-52
338.222	-49
338.225	-42
338.227	-39
338.229	-35
338.232	-34
338.234	-34
338.237	-34
338.239	-33
338.242	-33
338.244	-33
338.247	-31
338.249	-27
338.251	-24
338.254	-20
338.256	-19
338.259	-17
338.261	-16
338.264	-13
338.266	-11
338.269	-7
338.271	-4
338.273	-2
338.276	0
338.278	3
338.281	6
338.283	9
338.286	10
338.288	12
338.291	14
338.293	16
338.295	19
338.298	22
338.3	24
338.303	27
338.305	29
338.308	32
338.31	35
338.312	39
338.315	40
338.317	42
338.32	44
338.322	46
338.325	47
338.327	50
338.33	53
338.332	57
338.334	59
338.337	62
338.339	63
338.342	66
338.344	70
338.347	74
338.349	76
338.352	79
338.354	80
338.356	84
338.359	87
338.361	91
338.364	95
338.366	100
338.369	104
338.371	109
338.374	112
338.376	117
338.378	120
338.381	124
338.383	127
338.386	132
338.388	136
338.391	141
338.393	144
338.396	149
338.398	153
338.4	155
338.403	155
338.405	155
338.408	155
338.41	155
338.413	157
338.415	159
338.417	161
338.42	162
338.422	161
338.425	163
338.427	165
338.43	167
338.432	170
338.435	174
338.437	176
338.439	179
338.442	180
338.444	182
338.447	184
338.449	187
338.452	191
338.454	194
338.457	197
338.459	200
338.461	204
338.464	207
338.466	208
338.469	212
338.471	215
338.474	219
338.476	223
338.479	227
338.481	228
338.483	233
338.486	236
338.488	241
338.491	245
338.493	253
338.496	257
338.498	263
338.5	267
338.503	274
338.505	278
338.508	282
338.51	285
338.513	289
338.515	292
338.518	297
338.52	300
338.522	304
338.525	307
338.527	311
338.53	314
338.532	317
338.535	322
338.537	325
338.54	328
338.542	328
338.544	330
338.547	332
338.549	333
338.552	335
338.554	337
338.557	342
338.559	345
338.562	350
338.564	354
338.566	360
338.569	365
338.571	370
338.574	374
338.576	380
338.579	383
338.581	387
338.583	391
338.586	396
338.588	398
338.591	402
338.593	406
338.596	411
338.598	414
338.601	419
338.603	421
338.605	421
338.608	423
338.61	428
338.613	432
338.615	438
338.618	442
338.62	448
338.623	453
338.625	461
338.627	466
338.63	471
338.632	474
338.635	478
338.637	482
338.64	487
338.642	491
338.645	496
338.647	501
338.649	504
338.652	506
338.654	510
338.657	512
338.659	515
338.662	519
338.664	527
338.667	531
338.669	538
338.671	541
338.674	547
338.676	550
338.679	558
338.681	561
338.684	567
338.686	572
338.688	579
338.691	584
338.693	588
338.696	591
338.698	596
338.701	599
338.703	603
338.706	606
338.708	608
338.71	611
338.713	612
338.715	616
338.718	620
338.72	626
338.723	631
338.725	634
338.728	637
338.73	638
338.732	639
[truncated: 1,151 more rows]

## Sheet: purification of albumin
purification of albumin on sephadex
	ml of eluate	Absorbance of eluate at 280 nm
	1	0
	2	0
	3	0
	4	0
	5	0
	6	0
	7	0
	8	0
	9	0
	10	0
	11	0
	12	0.03
	13	0.08
	14	0.01
	15	0.037
	16	0.345
	17	0.593
	18	0.833
	19	1.07
	20	1.257
	21	1.37
	22	1.36
	23	1.235
	24	1.029
	25	0.8
	26	0.59
	27	0.422
	28	0.297
	29	0.225
	30	0.157
	31	0.132
	32	0.075
	33	0.056
	34	0.04
	35	0.03
	36	0.023
	37	0.017
	38	0.012
	39	0.009
	40	0.006
	41	0.005
	42	0.003
	43	0.003
	44	0.001
	45	0.001
	46	0.032
	47	0.015
	48	0.001
	49	0.002
	50	0
